# Supplementary material for: Atrial fibrillation as an independent risk factor for venous thromboembolism in intracerebral hemorrhage patients: a multicenter retrospective cohort study
Source: Front Neurol. 2026 May 22;17:1796208. doi: 10.3389/fneur.2026.1796208 (PMC13238432; doi:10.3389/fneur.2026.1796208)
Supplement: Supplementary file 1 [file Data_Sheet_1.ZIP]

Archive with 20 entries (19 files):
- replication_data/
- replication_data/comprehensive_vte_identification.py
- __MACOSX/replication_data/._comprehensive_vte_identification.py
- replication_data/multivariate_logistic_regression.py
- __MACOSX/replication_data/._multivariate_logistic_regression.py
- replication_data/README_dataset_replication.md
- __MACOSX/replication_data/._README_dataset_replication.md
- replication_data/complete_feature_extraction.py
- __MACOSX/replication_data/._complete_feature_extraction.py
- replication_data/validate_dataset.py
- __MACOSX/replication_data/._validate_dataset.py
- replication_data/replication_dataset_generation.py
- __MACOSX/replication_data/._replication_dataset_generation.py
- replication_data/sensitivity_analysis.py
- __MACOSX/replication_data/._sensitivity_analysis.py
- replication_data/univariate_logistic_regression.py
- replication_data/dataset_replication_guide.md
- __MACOSX/replication_data/._dataset_replication_guide.md
- replication_data/python_replication_example.py
- __MACOSX/replication_data/._python_replication_example.py
