# Supplementary material for: Atrial fibrillation as an independent risk factor for venous thromboembolism in intracerebral hemorrhage patients: a multicenter retrospective cohort study
Source: Front Neurol. 2026 May 22;17:1796208. doi: 10.3389/fneur.2026.1796208 (PMC13238432; doi:10.3389/fneur.2026.1796208)
Supplement: Supplementary file 1 [file Data_Sheet_1.ZIP › replication_data/comprehensive_vte_identification.py]

"""
Comprehensive VTE (DVT/PE) Identification Strategy
Combined multi-source evidence for joint determination, significantly improving positive identification rate
"""

import sys
sys.path.append('src')

import pandas as pd
import numpy as np
from data_loader import EICUDataLoader
import warnings
warnings.filterwarnings('ignore')

class ComprehensiveVTEIdentifier:
    """Comprehensive VTE Identifier (DVT + PE)"""

    def __init__(self, config_path='/Volumes/CHF-ExtSSD/ICH_DVT_Project/config.yaml'):
        self.loader = EICUDataLoader(config_path)

    def identify_therapeutic_anticoagulation(self, patient_ids):
        """
        Strategy 1 (Most important): Identify therapeutic anticoagulation
        Physicians would not use therapeutic-dose anticoagulation without reason
        """
        print("\n" + "="*70)
        print("Strategy 1: Identify therapeutic anticoagulation (strongest positive signal)")
        print("="*70)

        therapeutic_patients = set()

        # 1.1 Identify from medication table
        try:
            medication = self.loader.load_table('medication.csv.gz', verbose=False)
            medication = medication[medication['patientunitstayid'].isin(patient_ids)]
            print(f"  Loaded medication records: {len(medication):,} entries")

            # Therapeutic anticoagulation drugs (excluding prophylactic doses)
            therapeutic_drugs = {
                # Warfarin (almost all therapeutic)
                'warfarin': ['warfarin', 'coumadin'],
                # DOAC (direct oral anticoagulants)
                'doac': ['rivaroxaban', 'apixaban', 'dabigatran', 'edoxaban', 'xarelto', 'eliquis'],
                # LMWH therapeutic dose (keywords)
                'lmwh_therapeutic': ['enoxaparin 1 mg/kg', 'enoxaparin 1mg/kg',
                                    'dalteparin 100', 'dalteparin 120',
                                    'therapeutic', 'treatment dose'],
                # Fondaparinux (usually therapeutic)
                'fondaparinux': ['fondaparinux'],
                # Argatroban (usually therapeutic)
                'argatroban': ['argatroban']
            }

            # Prophylactic dose keywords (for exclusion)
            prophylactic_keywords = [
                'prophylaxis', 'prophylactic', 'prevention',
                'DVT prophylaxis', 'DVT prevention',
                'enoxaparin 40', 'enoxaparin 30',  # Prophylactic doses
                'heparin 5000'  # Prophylactic dose
            ]

            if 'drugname' in medication.columns:
                for drug_type, keywords in therapeutic_drugs.items():
                    pattern = '|'.join(keywords)
                    drug_mask = medication['drugname'].str.contains(pattern, case=False, na=False)

                    # Exclude prophylactic keywords
                    prophylactic_pattern = '|'.join(prophylactic_keywords)
                    is_prophylactic = medication['drugname'].str.contains(prophylactic_pattern, case=False, na=False)

                    therapeutic_mask = drug_mask & ~is_prophylactic

                    patients = set(medication[therapeutic_mask]['patientunitstayid'].unique())
                    therapeutic_patients.update(patients)

                    if len(patients) > 0:
                        print(f"  {drug_type}: {len(patients)} cases")

            print(f"✓ Identified therapeutic anticoagulation from medication: {len(therapeutic_patients)} cases")

        except Exception as e:
            print(f"⚠ Medication table processing failed: {str(e)}")

        # 1.2 Identify from infusionDrug table (continuous heparin infusion = therapeutic)
        try:
            infusion = self.loader.load_table('infusionDrug.csv.gz', verbose=False)
            infusion = infusion[infusion['patientunitstayid'].isin(patient_ids)]
            print(f"  Loaded infusion records: {len(infusion):,} entries")

            if 'drugname' in infusion.columns:
                # Continuous heparin infusion (almost all therapeutic)
                heparin_pattern = 'heparin'
                heparin_mask = infusion['drugname'].str.contains(heparin_pattern, case=False, na=False)

                # Exclude explicit prophylactic
                prophylactic_pattern = '|'.join(prophylactic_keywords)
                is_prophylactic = infusion['drugname'].str.contains(prophylactic_pattern, case=False, na=False)

                # Continuous infusion (has infusionrate or drugrate)
                has_rate = False
                if 'infusionrate' in infusion.columns:
                    has_rate = infusion['infusionrate'].notna()
                elif 'drugrate' in infusion.columns:
                    has_rate = infusion['drugrate'].notna()

                therapeutic_heparin = heparin_mask & ~is_prophylactic
                if isinstance(has_rate, pd.Series):
                    therapeutic_heparin = therapeutic_heparin & has_rate

                patients = set(infusion[therapeutic_heparin]['patientunitstayid'].unique())
                therapeutic_patients.update(patients)
                print(f"  Continuous heparin infusion: {len(patients)} cases")

            print(f"✓ Identified therapeutic anticoagulation from infusionDrug: {len(therapeutic_patients)} cases (cumulative)")

        except Exception as e:
            print(f"⚠ InfusionDrug table processing failed: {str(e)}")

        return therapeutic_patients

    def identify_vte_diagnosis(self, patient_ids):
        """
        Strategy 2: DVT/PE combined outcomes (VTE = DVT or PE)
        PE records are usually more complete than DVT
        """
        print("\n" + "="*70)
        print("Strategy 2: VTE combined outcome identification (DVT + PE)")
        print("="*70)

        vte_patients = {'dvt': set(), 'pe': set(), 'vte': set()}

        try:
            diagnosis = self.loader.load_table('diagnosis.csv.gz', verbose=False)
            diagnosis = diagnosis[diagnosis['patientunitstayid'].isin(patient_ids)]

            # DVT ICD-9 codes
            dvt_icd9_codes = ['451.1', '451.11', '451.19', '453.4', '453.40', '453.41', '453.42', '453.8']

            # PE ICD-9 codes
            pe_icd9_codes = ['415.1', '415.11', '415.12', '415.13', '415.19']

            # DVT keywords
            dvt_keywords = ['DVT', 'deep vein thrombosis', 'lower extremity thrombosis',
                           'leg thrombosis', 'femoral vein', 'popliteal vein', 'iliac vein']

            # PE keywords
            pe_keywords = ['pulmonary embolism', 'pulmonary embol', 'PE']

            # DVT identification
            if 'icd9code' in diagnosis.columns:
                dvt_icd_mask = diagnosis['icd9code'].astype(str).str.startswith(tuple(dvt_icd9_codes), na=False)
                vte_patients['dvt'].update(diagnosis[dvt_icd_mask]['patientunitstayid'].unique())

            if 'diagnosisstring' in diagnosis.columns:
                dvt_pattern = '|'.join(dvt_keywords)
                dvt_text_mask = diagnosis['diagnosisstring'].str.contains(dvt_pattern, case=False, na=False)
                vte_patients['dvt'].update(diagnosis[dvt_text_mask]['patientunitstayid'].unique())

            print(f"  DVT diagnosis: {len(vte_patients['dvt'])} cases")

            # PE identification
            if 'icd9code' in diagnosis.columns:
                pe_icd_mask = diagnosis['icd9code'].astype(str).str.startswith(tuple(pe_icd9_codes), na=False)
                vte_patients['pe'].update(diagnosis[pe_icd_mask]['patientunitstayid'].unique())

            if 'diagnosisstring' in diagnosis.columns:
                pe_pattern = '|'.join(pe_keywords)
                pe_text_mask = diagnosis['diagnosisstring'].str.contains(pe_pattern, case=False, na=False)
                vte_patients['pe'].update(diagnosis[pe_text_mask]['patientunitstayid'].unique())

            print(f"  PE diagnosis: {len(vte_patients['pe'])} cases")

            # VTE = DVT or PE
            vte_patients['vte'] = vte_patients['dvt'] | vte_patients['pe']
            print(f"✓ VTE total (DVT or PE): {len(vte_patients['vte'])} cases")

        except Exception as e:
            print(f"⚠ Diagnosis identification failed: {str(e)}")

        return vte_patients

    def identify_from_nursing_records(self, patient_ids):
        """
        Strategy 3: Hidden evidence in nursing/procedure records
        - Lower extremity ultrasound examination
        - Nursing note keywords
        """
        print("\n" + "="*70)
        print("Strategy 3: Hidden DVT evidence in nursing records")
        print("="*70)

        nursing_evidence = set()

        try:
            nursing = self.loader.load_table('nurseCharting.csv.gz', verbose=False)
            nursing = nursing[nursing['patientunitstayid'].isin(patient_ids)]
            print(f"  Loaded nursing records: {len(nursing):,} entries")

            # Keywords
            keywords = [
                'DVT', 'deep vein', 'thrombosis',
                'venous ultrasound', 'leg ultrasound', 'doppler',
                'leg swelling', 'calf pain', 'lower extremity edema'
            ]

            pattern = '|'.join(keywords)

            # Search relevant columns
            for col in nursing.columns:
                if nursing[col].dtype == 'object':
                    try:
                        mask = nursing[col].str.contains(pattern, case=False, na=False)
                        if mask.any():
                            patients = set(nursing[mask]['patientunitstayid'].unique())
                            nursing_evidence.update(patients)
                            print(f"  Found in column {col}: {len(patients)} cases")
                    except:
                        pass

            print(f"✓ Identified from nursing records: {len(nursing_evidence)} cases")

        except Exception as e:
            print(f"⚠ Nursing records processing failed: {str(e)}")

        return nursing_evidence

    def identify_from_lab_pattern(self, patient_ids):
        """
        Strategy 4: Laboratory pattern recognition
        - Significantly elevated D-dimer
        - Concurrent initiation of anticoagulation
        - Dynamic changes in coagulation parameters
        """
        print("\n" + "="*70)
        print("Strategy 4: Laboratory pattern recognition (D-dimer + anticoagulation)")
        print("="*70)

        lab_pattern_patients = set()
        ddimer_data = {}

        try:
            lab = self.loader.load_table('lab.csv.gz', verbose=False)
            lab = lab[lab['patientunitstayid'].isin(patient_ids)]
            print(f"  Loaded laboratory records: {len(lab):,} entries")

            # Search for D-dimer
            if 'labname' in lab.columns and 'labresult' in lab.columns:
                ddimer_keywords = ['d-dimer', 'ddimer', 'd dimer']
                ddimer_pattern = '|'.join(ddimer_keywords)

                ddimer_mask = lab['labname'].str.contains(ddimer_pattern, case=False, na=False)
                ddimer_records = lab[ddimer_mask].copy()

                if len(ddimer_records) > 0:
                    print(f"  Found D-dimer records: {len(ddimer_records):,} entries")

                    # Convert to numeric
                    ddimer_records['labresult_numeric'] = pd.to_numeric(
                        ddimer_records['labresult'], errors='coerce'
                    )

                    # Significantly elevated D-dimer (usually >500 ng/mL or >0.5 μg/mL is considered positive)
                    # Here conservatively set to >1000
                    elevated_ddimer = ddimer_records[ddimer_records['labresult_numeric'] > 1000]

                    if len(elevated_ddimer) > 0:
                        lab_pattern_patients.update(elevated_ddimer['patientunitstayid'].unique())
                        print(f"  Significantly elevated D-dimer (>1000): {len(lab_pattern_patients)} cases")

                        # Save D-dimer data for subsequent analysis
                        for pid in elevated_ddimer['patientunitstayid'].unique():
                            ddimer_data[pid] = elevated_ddimer[
                                elevated_ddimer['patientunitstayid'] == pid
                            ]['labresult_numeric'].max()

            print(f"✓ Identified from laboratory patterns: {len(lab_pattern_patients)} cases")

        except Exception as e:
            print(f"⚠ Laboratory records processing failed: {str(e)}")

        return lab_pattern_patients, ddimer_data

    def identify_dvt_prevention(self, patient_ids):
        """
        Identify DVT prevention measures (compression stockings, pneumatic compression devices, etc.)
        Not used as positive criteria, but as important covariates
        """
        print("\n" + "="*70)
        print("Identifying DVT physical prevention measures")
        print("="*70)

        prevention_data = {
            'sequential_compression': set(),
            'compression_stockings': set(),
            'prophylactic_anticoag': set()
        }

        try:
            care_plan = self.loader.load_table('carePlanGeneral.csv.gz', verbose=False)
            care_plan = care_plan[care_plan['patientunitstayid'].isin(patient_ids)]

            if 'cplitemvalue' in care_plan.columns:
                # Pneumatic compression devices
                scd_keywords = ['sequential compression', 'SCD', 'pneumatic compression',
                               'compression device']
                scd_pattern = '|'.join(scd_keywords)
                scd_mask = care_plan['cplitemvalue'].str.contains(scd_pattern, case=False, na=False)
                prevention_data['sequential_compression'] = set(
                    care_plan[scd_mask]['patientunitstayid'].unique()
                )

                # Compression stockings
                stocking_keywords = ['compression stocking', 'TED hose', 'elastic stocking']
                stocking_pattern = '|'.join(stocking_keywords)
                stocking_mask = care_plan['cplitemvalue'].str.contains(stocking_pattern, case=False, na=False)
                prevention_data['compression_stockings'] = set(
                    care_plan[stocking_mask]['patientunitstayid'].unique()
                )

                print(f"  Pneumatic compression devices: {len(prevention_data['sequential_compression'])} cases")
                print(f"  Compression stockings: {len(prevention_data['compression_stockings'])} cases")

        except Exception as e:
            print(f"⚠ Prevention measures identification failed: {str(e)}")

        return prevention_data

    def comprehensive_identification(self, patient_ids, include_pe=True):
        """
        Comprehensively identify VTE using all strategies

        Parameters:
        -----------
        patient_ids : list
            List of patient IDs
        include_pe : bool
            Whether to include PE in VTE positive cases
        """
        print("\n" + "="*70)
        print("Comprehensive VTE Identification - Multi-source Evidence Joint Determination")
        print("="*70)
        print(f"Total number of patients: {len(patient_ids):,}")

        # Strategy 1: Therapeutic anticoagulation (strongest signal)
        therapeutic_anticoag = self.identify_therapeutic_anticoagulation(patient_ids)

        # Strategy 2: VTE diagnosis (DVT + PE)
        vte_diagnosis = self.identify_vte_diagnosis(patient_ids)

        # Strategy 3: Nursing records
        nursing_evidence = self.identify_from_nursing_records(patient_ids)

        # Strategy 4: Laboratory patterns
        lab_pattern, ddimer_data = self.identify_from_lab_pattern(patient_ids)

        # Identify prevention measures (as covariates)
        prevention_data = self.identify_dvt_prevention(patient_ids)

        # Comprehensive determination logic
        print("\n" + "="*70)
        print("Multi-layer evidence comprehensive determination")
        print("="*70)

        # Hard positive (confirmed): diagnosis code + therapeutic anticoagulation
        hard_positive = vte_diagnosis['dvt'] & therapeutic_anticoag

        # Soft positive (suspected):
        # 1. Therapeutic anticoagulation only (no diagnosis code)
        # 2. Diagnosis code but no treatment (may have poor prognosis, treatment not initiated in time)
        # 3. Nursing records + laboratory abnormalities
        soft_positive_anticoag_only = therapeutic_anticoag - vte_diagnosis['vte']
        soft_positive_diagnosis_only = vte_diagnosis['dvt'] - therapeutic_anticoag
        soft_positive_nursing_lab = nursing_evidence & lab_pattern

        soft_positive = (
            soft_positive_anticoag_only |
            soft_positive_diagnosis_only |
            soft_positive_nursing_lab
        )

        # If including PE
        if include_pe:
            pe_patients = vte_diagnosis['pe']
            hard_positive = hard_positive | (pe_patients & therapeutic_anticoag)
            soft_positive = soft_positive | (pe_patients - therapeutic_anticoag)

        # All VTE positives
        all_vte = hard_positive | soft_positive

        # Statistical results
        print(f"\nConfirmed VTE (hard positive): {len(hard_positive)} cases")
        print(f"  Diagnosis code + therapeutic anticoagulation")

        print(f"\nSuspected VTE (soft positive): {len(soft_positive)} cases")
        print(f"  Therapeutic anticoagulation only: {len(soft_positive_anticoag_only)} cases")
        print(f"  Diagnosis code only: {len(soft_positive_diagnosis_only)} cases")
        print(f"  Nursing + laboratory: {len(soft_positive_nursing_lab)} cases")

        if include_pe:
            print(f"\nPE patients: {len(vte_diagnosis['pe'])} cases")

        print(f"\n{'='*70}")
        print(f"VTE total: {len(all_vte)} cases")
        print(f"VTE incidence: {len(all_vte)/len(patient_ids)*100:.2f}%")
        print(f"{'='*70}")

        # Create detailed results DataFrame
        result_df = pd.DataFrame({
            'patientunitstayid': list(patient_ids),

            # Main outcomes
            'vte': [1 if pid in all_vte else 0 for pid in patient_ids],
            'vte_hard': [1 if pid in hard_positive else 0 for pid in patient_ids],
            'vte_soft': [1 if pid in soft_positive else 0 for pid in patient_ids],

            # Specific types
            'dvt': [1 if pid in vte_diagnosis['dvt'] else 0 for pid in patient_ids],
            'pe': [1 if pid in vte_diagnosis['pe'] else 0 for pid in patient_ids],

            # Evidence sources
            'therapeutic_anticoag': [1 if pid in therapeutic_anticoag else 0 for pid in patient_ids],
            'nursing_evidence': [1 if pid in nursing_evidence else 0 for pid in patient_ids],
            'lab_ddimer_elevated': [1 if pid in lab_pattern else 0 for pid in patient_ids],

            # D-dimer value
            'ddimer_max': [ddimer_data.get(pid, np.nan) for pid in patient_ids],

            # Prevention measures
            'has_scd': [1 if pid in prevention_data['sequential_compression'] else 0 for pid in patient_ids],
            'has_stockings': [1 if pid in prevention_data['compression_stockings'] else 0 for pid in patient_ids]
        })

        return result_df


def main():
    """Main function"""
    print("="*70)
    print("Comprehensive VTE Identification Analysis (Multi-source Evidence Joint Determination)")
    print("="*70)

    # 1. Read intracerebral hemorrhage patient cohort
    print("\nLoading intracerebral hemorrhage patient cohort...")
    cohort = pd.read_csv('/Volumes/CHF-ExtSSD/ICH_DVT_Project/data/processed/ich_cohort_with_dvt.csv')
    patient_ids = cohort['patientunitstayid'].drop_duplicates().tolist()
    print(f"✓ Loaded {len(patient_ids):,} unique patients")

    # 2. Comprehensive VTE identification
    identifier = ComprehensiveVTEIdentifier()
    vte_results = identifier.comprehensive_identification(patient_ids, include_pe=True)

    # 3. Save results
    output_path = '/Volumes/CHF-ExtSSD/ICH_DVT_Project/data/processed/vte_comprehensive_labels.csv'
    vte_results.to_csv(output_path, index=False)
    print(f"\n✓ VTE comprehensive labels saved: {output_path}")

    # 4. Compare with original method
    print("\n" + "="*70)
    print("Identification Rate Comparison")
    print("="*70)

    original_dvt = cohort.drop_duplicates('patientunitstayid')['dvt'].sum()
    improved_vte = vte_results['vte'].sum()
    hard_vte = vte_results['vte_hard'].sum()
    soft_vte = vte_results['vte_soft'].sum()

    print(f"\nOriginal DVT identification:     {original_dvt:3d} cases ({original_dvt/len(patient_ids)*100:.2f}%)")
    print(f"Improved VTE identification:     {improved_vte:3d} cases ({improved_vte/len(patient_ids)*100:.2f}%)")
    print(f"  - Confirmed VTE:     {hard_vte:3d} cases")
    print(f"  - Suspected VTE:     {soft_vte:3d} cases")
    print(f"\nNewly identified:        {improved_vte - original_dvt:3d} cases")
    print(f"Improvement fold:        {improved_vte/original_dvt:.1f}x")

    # 5. Detailed statistics
    print("\n" + "="*70)
    print("Detailed Classification Statistics")
    print("="*70)

    print(f"\nDVT:             {vte_results['dvt'].sum()} cases")
    print(f"PE:              {vte_results['pe'].sum()} cases")
    print(f"DVT+PE overlap:  {((vte_results['dvt']==1) & (vte_results['pe']==1)).sum()} cases")

    print(f"\nEvidence types:")
    print(f"Therapeutic anticoagulation:      {vte_results['therapeutic_anticoag'].sum()} cases")
    print(f"Nursing record evidence:    {vte_results['nursing_evidence'].sum()} cases")
    print(f"Elevated D-dimer:     {vte_results['lab_ddimer_elevated'].sum()} cases")

    print(f"\nPrevention measures:")
    print(f"Pneumatic compression devices:          {vte_results['has_scd'].sum()} cases")
    print(f"Compression stockings:          {vte_results['has_stockings'].sum()} cases")

    print("\n" + "="*70)
    print("Comprehensive VTE identification completed!")
    print("="*70)
