# Supplementary material for: Atrial fibrillation as an independent risk factor for venous thromboembolism in intracerebral hemorrhage patients: a multicenter retrospective cohort study
Source: Front Neurol. 2026 May 22;17:1796208. doi: 10.3389/fneur.2026.1796208 (PMC13238432; doi:10.3389/fneur.2026.1796208)
Supplement: Supplementary file 1 [file Data_Sheet_1.ZIP › replication_data/multivariate_logistic_regression.py]

#!/usr/bin/env python3
"""
Multivariate Logistic Regression Analysis and Forest Plot
Multivariate Logistic Regression Analysis and Forest Plot
"""

import pandas as pd
import numpy as np
import matplotlib.pyplot as plt
import matplotlib
from scipy import stats
import statsmodels.api as sm
from statsmodels.formula.api import logit
import warnings
warnings.filterwarnings('ignore')

# Set Chinese font
matplotlib.rcParams['font.sans-serif'] = ['Arial Unicode MS', 'SimHei', 'DejaVu Sans']
matplotlib.rcParams['axes.unicode_minus'] = False


def perform_multivariate_logistic(df, outcome_var, predictor_vars):
    """
    Multivariate logistic regression analysis

    Parameters:
        df: DataFrame
        outcome_var: Outcome variable name
        predictor_vars: List of predictor variables

    Returns:
        Model object and results dictionary
    """
    # Prepare data - keep only needed columns and remove missing values
    columns_needed = [outcome_var] + predictor_vars
    analysis_df = df[columns_needed].dropna()

    print(f"\n   Analysis sample size: {len(analysis_df)} (VTE: {analysis_df[outcome_var].sum()})")
    print(f"   Variables included: {', '.join(predictor_vars)}")

    # Build model formula
    formula = f"{outcome_var} ~ {' + '.join(predictor_vars)}"
    print(f"   Model formula: {formula}")

    try:
        # Fit model
        model = logit(formula, data=analysis_df).fit(disp=0)

        # Extract results for each predictor variable
        results = []
        for var in predictor_vars:
            coef = model.params[var]
            or_value = np.exp(coef)
            ci_lower = np.exp(model.conf_int().loc[var, 0])
            ci_upper = np.exp(model.conf_int().loc[var, 1])
            p_value = model.pvalues[var]

            results.append({
                'variable': var,
                'coefficient': coef,
                'or': or_value,
                'ci_lower': ci_lower,
                'ci_upper': ci_upper,
                'p_value': p_value
            })

        # Model fit statistics
        model_stats = {
            'n_obs': int(model.nobs),
            'n_events': int(analysis_df[outcome_var].sum()),
            'pseudo_r2': model.prsquared,
            'aic': model.aic,
            'bic': model.bic,
            'llf': model.llf
        }

        print(f"\n   Model fit statistics:")
        print(f"   - Pseudo R²: {model_stats['pseudo_r2']:.4f}")
        print(f"   - AIC: {model_stats['aic']:.2f}")
        print(f"   - Log-Likelihood: {model_stats['llf']:.2f}")

        return model, results, model_stats

    except Exception as e:
        print(f"   Model fitting failed: {str(e)}")
        return None, None, None


def create_forest_plot(univariate_results, multivariate_results, var_labels, output_path):
    """
    Create forest plot comparing univariate and multivariate results

    Parameters:
        univariate_results: Univariate results dictionary
        multivariate_results: Multivariate results dictionary
        var_labels: Variable label dictionary
        output_path: Output path
    """
    print("\nCreating forest plot...")

    # Prepare data
    variables = list(multivariate_results.keys())
    n_vars = len(variables)

    # Create figure
    fig, ax = plt.subplots(figsize=(12, 8))

    y_positions = np.arange(n_vars) * 2  # Each variable occupies 2 positions

    # Draw reference line (OR = 1)
    ax.axvline(x=1, color='black', linestyle='--', linewidth=0.8, alpha=0.5)

    colors = {'univariate': '#3498db', 'multivariate': '#e74c3c'}

    for i, var in enumerate(variables):
        y_uni = y_positions[i] + 0.3
        y_multi = y_positions[i] - 0.3

        # Univariate results
        if var in univariate_results:
            uni_or = univariate_results[var]['or']
            uni_ci_lower = univariate_results[var]['ci_lower']
            uni_ci_upper = univariate_results[var]['ci_upper']

            # Draw confidence interval
            ax.plot([uni_ci_lower, uni_ci_upper], [y_uni, y_uni],
                   color=colors['univariate'], linewidth=2, alpha=0.7)
            # Draw point estimate
            ax.plot(uni_or, y_uni, 'o', color=colors['univariate'],
                   markersize=8, markeredgecolor='white', markeredgewidth=1)

        # Multivariate results
        multi_or = multivariate_results[var]['or']
        multi_ci_lower = multivariate_results[var]['ci_lower']
        multi_ci_upper = multivariate_results[var]['ci_upper']

        # Draw confidence interval
        ax.plot([multi_ci_lower, multi_ci_upper], [y_multi, y_multi],
               color=colors['multivariate'], linewidth=2, alpha=0.7)
        # Draw point estimate
        ax.plot(multi_or, y_multi, 's', color=colors['multivariate'],
               markersize=8, markeredgecolor='white', markeredgewidth=1)

    # Set y-axis labels
    ax.set_yticks(y_positions)
    ax.set_yticklabels([var_labels.get(var, var) for var in variables])

    # Set x-axis (log scale)
    ax.set_xscale('log')
    ax.set_xlabel('Odds Ratio (95% CI)', fontsize=12, fontweight='bold')
    ax.set_title('Forest Plot: Univariate vs Multivariate Analysis\nUnivariate vs Multivariate Logistic Regression Comparison',
                fontsize=14, fontweight='bold', pad=20)

    # Set x-axis range and ticks
    ax.set_xlim([0.1, 20])
    ax.set_xticks([0.1, 0.2, 0.5, 1, 2, 5, 10, 20])
    ax.set_xticklabels(['0.1', '0.2', '0.5', '1', '2', '5', '10', '20'])

    # Add legend
    from matplotlib.lines import Line2D
    legend_elements = [
        Line2D([0], [0], marker='o', color='w', markerfacecolor=colors['univariate'],
               markersize=10, label='Univariate', markeredgecolor='white'),
        Line2D([0], [0], marker='s', color='w', markerfacecolor=colors['multivariate'],
               markersize=10, label='Multivariate', markeredgecolor='white')
    ]
    ax.legend(handles=legend_elements, loc='upper right', frameon=True, fontsize=10)

    # Add grid
    ax.grid(True, axis='x', alpha=0.3, linestyle=':', linewidth=0.5)

    # Adjust layout
    plt.tight_layout()

    # Save figure
    plt.savefig(output_path, dpi=300, bbox_inches='tight')
    print(f"   Forest plot saved: {output_path}")

    plt.close()


def create_comparison_table(univariate_results, multivariate_results, var_labels):
    """
    Create comparison table of univariate and multivariate results

    Parameters:
        univariate_results: Univariate results dictionary
        multivariate_results: Multivariate results dictionary
        var_labels: Variable label dictionary

    Returns:
        Comparison table DataFrame
    """
    data = []

    for var in multivariate_results.keys():
        row = {
            'Variable': var,
            'Variable_CN': var_labels.get(var, var)
        }

        # Univariate results
        if var in univariate_results:
            uni = univariate_results[var]
            row['Univariate_OR'] = uni['or']
            row['Univariate_CI_Lower'] = uni['ci_lower']
            row['Univariate_CI_Upper'] = uni['ci_upper']
            row['Univariate_P'] = uni['p_value']
            row['Univariate_OR_CI'] = f"{uni['or']:.2f} ({uni['ci_lower']:.2f}-{uni['ci_upper']:.2f})"
        else:
            row['Univariate_OR'] = np.nan
            row['Univariate_OR_CI'] = 'N/A'
            row['Univariate_P'] = np.nan

        # Multivariate results
        multi = multivariate_results[var]
        row['Multivariate_OR'] = multi['or']
        row['Multivariate_CI_Lower'] = multi['ci_lower']
        row['Multivariate_CI_Upper'] = multi['ci_upper']
        row['Multivariate_P'] = multi['p_value']
        row['Multivariate_OR_CI'] = f"{multi['or']:.2f} ({multi['ci_lower']:.2f}-{multi['ci_upper']:.2f})"

        data.append(row)

    df = pd.DataFrame(data)

    # Add significance markers
    df['Univariate_Sig'] = df['Univariate_P'].apply(
        lambda x: '***' if x < 0.001 else ('**' if x < 0.01 else ('*' if x < 0.05 else ''))
        if not np.isnan(x) else ''
    )
    df['Multivariate_Sig'] = df['Multivariate_P'].apply(
        lambda x: '***' if x < 0.001 else ('**' if x < 0.01 else ('*' if x < 0.05 else ''))
    )

    return df


def main():
    """Main analysis workflow"""

    print("=" * 80)
    print("Multivariate Logistic Regression Analysis and Forest Plot")
    print("Multivariate Logistic Regression Analysis and Forest Plot")
    print("=" * 80)

    # 1. Read data
    print("\n1. Reading data...")
    data_path = '/Volumes/CHF-ExtSSD/ICH_DVT_Project/data/processed/ich_vte_expanded_dataset.csv'
    df = pd.read_csv(data_path)
    print(f"   Total sample size: {len(df)}")
    print(f"   VTE cases: {df['vte'].sum()} ({df['vte'].mean()*100:.2f}%)")

    # 2. Read univariate results
    print("\n2. Reading univariate analysis results...")
    univariate_path = '/Volumes/CHF-ExtSSD/ICH_DVT_Project/results/tables/univariate_logistic_regression.csv'
    univariate_df = pd.read_csv(univariate_path)

    # Convert to dictionary format
    univariate_results = {}
    for _, row in univariate_df.iterrows():
        if not np.isnan(row['or']):
            univariate_results[row['variable']] = {
                'or': row['or'],
                'ci_lower': row['ci_lower'],
                'ci_upper': row['ci_upper'],
                'p_value': row['p_value']
            }

    print(f"   Loaded {len(univariate_results)} univariate results")

    # 3. Select multivariate model variables
    print("\n3. Selecting multivariate model variables...")
    print("   Variables selected based on univariate analysis and clinical significance")

    # Based on EPV principle: 53 VTE cases, can include up to 5 variables (53/5 = 10.6)
    # Select clinically most important and statistically significant variables
    selected_vars = [
        'atrial_fibrillation',  # Atrial fibrillation (OR=5.75, P<0.001)
        'copd',                 # COPD (OR=6.81, P<0.001)
        'on_ventilator',        # Mechanical ventilation (OR=2.53, P=0.003)
        'has_scd',              # SCD use (OR=0.40, P=0.005)
        'gcs_total'             # GCS score (OR=0.93, P=0.008)
    ]

    var_labels = {
        'atrial_fibrillation': 'Atrial Fibrillation',
        'copd': 'COPD',
        'on_ventilator': 'Mechanical Ventilation',
        'has_scd': 'SCD Use',
        'gcs_total': 'GCS Score'
    }

    print(f"   Number of selected variables: {len(selected_vars)}")
    print(f"   EPV (Events Per Variable): {df['vte'].sum() / len(selected_vars):.1f}")
    for var in selected_vars:
        print(f"   - {var_labels[var]} ({var})")

    # 4. Perform multivariate regression
    print("\n4. Performing multivariate logistic regression...")
    model, multivariate_results_list, model_stats = perform_multivariate_logistic(
        df, 'vte', selected_vars
    )

    if model is None:
        print("Multivariate analysis failed!")
        return

    # Convert results to dictionary format
    multivariate_results = {r['variable']: r for r in multivariate_results_list}

    # 5. Create comparison table
    print("\n5. Creating univariate vs multivariate comparison table...")
    comparison_df = create_comparison_table(univariate_results, multivariate_results, var_labels)

    # Save comparison table
    comparison_path = '/Volumes/CHF-ExtSSD/ICH_DVT_Project/results/tables/logistic_regression_comparison.csv'
    comparison_df.to_csv(comparison_path, index=False, encoding='utf-8-sig')
    print(f"   Comparison table saved: {comparison_path}")

    # 6. Create forest plot
    print("\n6. Creating forest plot...")
    forest_plot_path = '/Volumes/CHF-ExtSSD/ICH_DVT_Project/results/figures/forest_plot_univariate_vs_multivariate.png'

    # Ensure directory exists
    import os
    os.makedirs(os.path.dirname(forest_plot_path), exist_ok=True)

    create_forest_plot(univariate_results, multivariate_results, var_labels, forest_plot_path)

    # 7. Print summary
    print("\n" + "=" * 80)
    print("Multivariate Analysis Summary")
    print("=" * 80)

    print(f"\nModel fit statistics:")
    print(f"  - Sample size: {model_stats['n_obs']}")
    print(f"  - VTE events: {model_stats['n_events']}")
    print(f"  - EPV: {model_stats['n_events'] / len(selected_vars):.1f}")
    print(f"  - Pseudo R²: {model_stats['pseudo_r2']:.4f}")
    print(f"  - AIC: {model_stats['aic']:.2f}")
    print(f"  - BIC: {model_stats['bic']:.2f}")

    print(f"\nMultivariate analysis results (adjusted):")
    print("-" * 80)

    for var in selected_vars:
        result = multivariate_results[var]
        or_direction = "↑" if result['or'] > 1 else "↓"
        sig = '***' if result['p_value'] < 0.001 else ('**' if result['p_value'] < 0.01 else ('*' if result['p_value'] < 0.05 else ''))

        print(f"{var_labels[var]:15s} | Adjusted OR = {result['or']:6.2f} "
              f"(95%CI: {result['ci_lower']:5.2f}-{result['ci_upper']:5.2f}) | "
              f"P = {result['p_value']:.4f} {sig:3s} {or_direction}")

    print("-" * 80)

    # Compare univariate vs multivariate
    print("\nUnivariate vs Multivariate OR changes:")
    print("-" * 80)

    for var in selected_vars:
        uni = univariate_results[var]
        multi = multivariate_results[var]

        or_change = ((multi['or'] - uni['or']) / uni['or']) * 100

        print(f"{var_labels[var]:15s} | Univariate: {uni['or']:5.2f} → Multivariate: {multi['or']:5.2f} | "
              f"Change: {or_change:+6.1f}%")

    print("-" * 80)

    # Independent risk factors
    sig_multi = [var for var in selected_vars if multivariate_results[var]['p_value'] < 0.05]
    print(f"\nIndependent risk/protective factors (P < 0.05): {len(sig_multi)}/{len(selected_vars)}")
    for var in sig_multi:
        result = multivariate_results[var]
        factor_type = "Risk factor" if result['or'] > 1 else "Protective factor"
        print(f"  - {var_labels[var]:15s}: {factor_type}, Adjusted OR = {result['or']:.2f}, P = {result['p_value']:.4f}")

    print("\n" + "=" * 80)
    print("Multivariate analysis and forest plot generation completed!")
    print("=" * 80)

    return model, comparison_df, model_stats


if __name__ == '__main__':
    model, comparison_df, model_stats = main()
