# Supplementary material for: Atrial fibrillation as an independent risk factor for venous thromboembolism in intracerebral hemorrhage patients: a multicenter retrospective cohort study
Source: Front Neurol. 2026 May 22;17:1796208. doi: 10.3389/fneur.2026.1796208 (PMC13238432; doi:10.3389/fneur.2026.1796208)
Supplement: Supplementary file 1 [file Data_Sheet_1.ZIP › replication_data/README_dataset_replication.md]

# Dataset Replication Guide

## Quick Answer: Yes, the dataset can be fully replicated in Python

## Method 1: Validate Existing Dataset (Fastest) ✓

Directly validate the existing `ich_vte_expanded_dataset.csv` (785×34):

```bash
python validate_dataset.py
```

**Output**:
- ✓ Dataset dimensions: 785 patients × 34 features
- ✓ VTE cases: 53 cases (6.75%)
- ✓ All integrity checks passed

**Time**: <1 minute

---

## Method 2: Python Analysis Replication (Recommended) ✓

Perform complete statistical analysis using the existing dataset:

```bash
python python_replication_example.py
```

**Includes**:
1. ✓ Table 1 baseline characteristics comparison
2. ✓ Univariate logistic regression (9 significant variables)
3. ✓ Multivariate logistic regression (Atrial Fibrillation Adj.OR=3.84, P<0.001)
4. ✓ Sensitivity analysis (different VTE definitions)
5. ✓ Export result tables

**Output Files**:
- `comparison_table.csv` - VTE vs Non-VTE comparison table

**Time**: <1 minute

---

## Method 3: Complete Reconstruction from Raw Data (Full Process)

### Option A: Use Existing Scripts (Step by Step)

**Step 1: VTE Identification**
```bash
python comprehensive_vte_identification.py
```
Generates: `data/processed/vte_labels_expanded.csv`

**Step 2: Feature Extraction**
```bash
python complete_feature_extraction.py
```
Generates: `data/processed/ich_vte_expanded_dataset.csv` (785×34)

**Time**: Approximately 5-10 minutes

### Option B: One-Click Reconstruction Script

```bash
python replication_dataset_generation.py
```

**Note**:
- Starts with 2978 ICH patients
- Automatic data quality control
- Final output: 785×34 dataset

**Time**: Approximately 10-15 minutes

---

## Dataset Description

### Basic Information
- **File**: `data/processed/ich_vte_expanded_dataset.csv`
- **Dimensions**: 785 patients × 34 features
- **VTE Definition**: Recommended definition (high + medium confidence)
- **VTE Positive**: 53 cases (6.75%)

### 34 Features Categories

#### VTE Labels (8)
```python
['vte', 'vte_high', 'vte_medium', 'vte_low', 'vte_any',
 'therapeutic_anticoag', 'dvt_icd', 'pe_icd']
```

#### Demographics (3)
```python
['patientunitstayid', 'age_numeric', 'male']
```

#### Disease Severity (4)
```python
['apachescore', 'predictedicumortality', 'predictedhospitalmortality', 'gcs_total']
```

#### Comorbidities (6)
```python
['hypertension', 'diabetes', 'atrial_fibrillation',
 'chronic_kidney_disease', 'heart_failure', 'copd']
```

#### Laboratory Indicators (8)
```python
['WBC', 'Hgb', 'Plt', 'Cr', 'Glucose', 'PT', 'INR', 'PTT']
```

#### Treatment Measures (3)
```python
['on_ventilator', 'has_scd', 'has_stockings']
```

#### Outcomes (2)
```python
['icu_los_days', 'hospital_los_days']
```

---

## Python Code Examples

### 1. Quick Loading and Validation

```python
import pandas as pd

# Load dataset
df = pd.read_csv('data/processed/ich_vte_expanded_dataset.csv')

# Validate
assert df.shape == (785, 34), "Dimension error!"
assert df['vte'].sum() == 53, "VTE case count error!"

print(f"✓ Dataset validation passed: {df.shape}")
```

### 2. Baseline Characteristics Comparison

```python
# VTE vs Non-VTE grouping
vte_group = df[df['vte'] == 1]
non_vte_group = df[df['vte'] == 0]

# Atrial fibrillation comparison
print(f"VTE group atrial fibrillation rate: {vte_group['atrial_fibrillation'].mean()*100:.1f}%")
print(f"Non-VTE group atrial fibrillation rate: {non_vte_group['atrial_fibrillation'].mean()*100:.1f}%")

# Output:
# VTE group atrial fibrillation rate: 28.3%
# Non-VTE group atrial fibrillation rate: 6.4%
```

### 3. Logistic Regression

```python
from statsmodels.formula.api import logit
import numpy as np

# Univariate regression
model = logit('vte ~ atrial_fibrillation', data=df).fit(disp=0)
or_value = np.exp(model.params['atrial_fibrillation'])
print(f"Atrial fibrillation univariate OR: {or_value:.2f}")  # 5.75

# Multivariate regression
formula = 'vte ~ atrial_fibrillation + copd + on_ventilator + has_scd + gcs_total'
model_multi = logit(formula, data=df.dropna()).fit(disp=0)
or_adj = np.exp(model_multi.params['atrial_fibrillation'])
print(f"Atrial fibrillation adjusted OR: {or_adj:.2f}")  # 3.84
```

### 4. Sensitivity Analysis

```python
# Different VTE definitions
for vte_def in ['vte_high', 'vte', 'vte_any']:
    n = df[vte_def].sum()
    print(f"{vte_def}: {n} cases ({n/len(df)*100:.2f}%)")

# Output:
# vte_high: 4 cases (0.51%)
# vte: 53 cases (6.75%)
# vte_any: 53 cases (6.75%)
```

---

## Validation Results

### ✓ All Validations Passed

Results from running `python validate_dataset.py`:

```
[7] Data Integrity Validation
================================================================================
✓ Dataset dimensions correct (785×34)
✓ VTE case count correct (53 cases)
✓ No duplicate patients
✓ All key variables present
✓ VTE confidence logic correct

================================================================================
✓ All checks passed! Dataset is complete and correct.
================================================================================
```

---

## Key Findings Replication

### Main Conclusions

**Atrial fibrillation is the only independent risk factor for VTE in ICH patients**

| Analysis Type | OR Value | 95% CI | P-value |
|--------------|----------|---------|---------|
| Univariate | 5.75 | 2.95-11.21 | <0.001 |
| Multivariate | 3.84 | 1.75-8.41 | <0.001 |

### Table 1 Key Results

| Indicator | VTE Group (n=53) | Non-VTE Group (n=732) | P-value |
|-----------|------------------|----------------------|---------|
| Atrial Fibrillation | 28.3% | 6.4% | <0.001*** |
| COPD | 13.2% | 2.2% | <0.001*** |
| GCS Score | 8.8±4.8 | 10.8±4.8 | 0.010** |
| Mechanical Ventilation | 51.1% | 29.3% | 0.004** |
| SCD Use | 73.6% | 87.6% | 0.007** |

---

## Available Scripts List

### Data Generation
- ✓ `comprehensive_vte_identification.py` - VTE identification
- ✓ `complete_feature_extraction.py` - Feature extraction
- ✓ `replication_dataset_generation.py` - One-click complete reconstruction

### Data Validation
- ✓ `validate_dataset.py` - Validate dataset integrity

### Statistical Analysis
- ✓ `python_replication_example.py` - Complete analysis workflow (Recommended!)
- ✓ `univariate_logistic_regression.py` - Univariate regression
- ✓ `multivariate_logistic_regression.py` - Multivariate regression
- ✓ `sensitivity_analysis.py` - Sensitivity analysis

### Documentation
- ✓ `dataset_replication_guide.md` - Detailed guide document
- ✓ `complete_statistical_analysis_report_2026-01-23.md` - Complete research report

---

## Frequently Asked Questions

### Q1: Can the dataset be fully replicated?
**A**: ✓ Yes! It can be replicated through 3 methods.

### Q2: What is the fastest validation method?
**A**: Run `python validate_dataset.py` (<1 minute)

### Q3: How to replicate all statistical analyses?
**A**: Run `python python_replication_example.py` (<1 minute)

### Q4: Why does it change from 2978 to 785 cases?
**A**: Data quality control - patients missing key variables (APACHE, GCS, etc.) were excluded

### Q5: Can analysis variables be modified?
**A**: ✓ Yes! Edit the `variables` dictionary in `python_replication_example.py`

### Q6: What packages need to be installed?
**A**:
```bash
pip install pandas numpy scipy statsmodels matplotlib
```

### Q7: Can the dataset be used for machine learning?
**A**: ✓ Yes! The data is cleaned and can be directly used for:
- Logistic regression
- Random forest
- XGBoost
- Neural networks, etc.

---

## Recommended Workflow

### First Time Use

1. **Validate Dataset**
   ```bash
   python validate_dataset.py
   ```

2. **Run Analysis Example**
   ```bash
   python python_replication_example.py
   ```

3. **View Results**
   - `comparison_table.csv`
   - Terminal output

### In-Depth Analysis

1. **Modify `python_replication_example.py`**
   - Add new variables
   - Modify models
   - Customize analysis

2. **Run Specialized Analyses**
   ```bash
   python univariate_logistic_regression.py
   python multivariate_logistic_regression.py
   python sensitivity_analysis.py
   ```

3. **View Results**
   - `results/tables/` - All tables
   - `results/figures/` - Forest plots
