# Supplementary material for: Atrial fibrillation as an independent risk factor for venous thromboembolism in intracerebral hemorrhage patients: a multicenter retrospective cohort study
Source: Front Neurol. 2026 May 22;17:1796208. doi: 10.3389/fneur.2026.1796208 (PMC13238432; doi:10.3389/fneur.2026.1796208)
Supplement: Supplementary file 1 [file Data_Sheet_1.ZIP › replication_data/complete_feature_extraction.py]

"""
Complete Feature Extraction
Supplement key variables including age, gender, GCS score, mechanical ventilation, length of stay, etc.
"""

import sys
sys.path.append('src')

import pandas as pd
import numpy as np
from data_loader import EICUDataLoader
import warnings
warnings.filterwarnings('ignore')

class CompleteFeatureExtractor:
    """Complete Feature Extractor"""

    def __init__(self, config_path='/Volumes/CHF-ExtSSD/ICH_DVT_Project/config.yaml'):
        self.loader = EICUDataLoader(config_path)

    def extract_demographics_complete(self, patient_ids):
        """
        Extract complete demographic features
        - Age
        - Gender
        - Race/Region
        """
        print("\n" + "="*70)
        print("Extracting complete demographic features (age, gender)")
        print("="*70)

        try:
            # apachePredVar contains age and gender
            pred_var = pd.read_csv('/Volumes/CHF-ExtSSD/data/eICU/extracted/apachePredVar.csv')
            pred_var = pred_var[pred_var['patientunitstayid'].isin(patient_ids)]

            # Remove duplicates, keep first record for each patient
            pred_var_unique = pred_var.drop_duplicates('patientunitstayid', keep='first')

            demographics = pred_var_unique[[
                'patientunitstayid', 'age', 'gender', 'region'
            ]].copy()

            # Process age (age in eICU may be string, e.g., ">89")
            demographics['age_numeric'] = pd.to_numeric(demographics['age'], errors='coerce')

            # Set patients with ">89" to 90
            demographics.loc[demographics['age'].astype(str).str.contains('>', na=False), 'age_numeric'] = 90

            # Gender encoding (1=male, 0=female)
            demographics['male'] = (demographics['gender'].str.lower() == 'male').astype(int)

            print(f"✓ Extracted demographic features for {len(demographics)} patients")
            print(f"  Missing age: {demographics['age_numeric'].isna().sum()} cases")
            print(f"  Missing gender: {demographics['gender'].isna().sum()} cases")
            print(f"  Mean age: {demographics['age_numeric'].mean():.1f} ± {demographics['age_numeric'].std():.1f} years")
            print(f"  Male proportion: {demographics['male'].mean()*100:.1f}%")

            return demographics[['patientunitstayid', 'age_numeric', 'male', 'gender', 'region']]

        except Exception as e:
            print(f"⚠ Demographic feature extraction failed: {str(e)}")
            return pd.DataFrame({'patientunitstayid': patient_ids})

    def extract_gcs_scores(self, patient_ids):
        """
        Extract GCS scores
        - GCS total score (3-15 points)
        - Eye response (1-4 points)
        - Verbal response (1-5 points)
        - Motor response (1-6 points)
        """
        print("\n" + "="*70)
        print("Extracting GCS scores (Glasgow Coma Scale)")
        print("="*70)

        try:
            # Extract from both apachePredVar and apacheApsVar tables
            pred_var = pd.read_csv('/Volumes/CHF-ExtSSD/data/eICU/extracted/apachePredVar.csv')
            aps_var = pd.read_csv('/Volumes/CHF-ExtSSD/data/eICU/extracted/apacheApsVar.csv')

            pred_var = pred_var[pred_var['patientunitstayid'].isin(patient_ids)]
            aps_var = aps_var[aps_var['patientunitstayid'].isin(patient_ids)]

            # Extract from pred_var (day1 GCS)
            pred_gcs = pred_var.drop_duplicates('patientunitstayid', keep='first')[[
                'patientunitstayid', 'day1eyes', 'day1verbal', 'day1motor'
            ]].copy()

            pred_gcs.columns = ['patientunitstayid', 'gcs_eyes', 'gcs_verbal', 'gcs_motor']

            # Extract from aps_var (worst values)
            aps_gcs = aps_var.drop_duplicates('patientunitstayid', keep='first')[[
                'patientunitstayid', 'eyes', 'verbal', 'motor'
            ]].copy()

            aps_gcs.columns = ['patientunitstayid', 'gcs_eyes_aps', 'gcs_verbal_aps', 'gcs_motor_aps']

            # Merge two sources, prioritize pred_var
            gcs_scores = pred_gcs.merge(aps_gcs, on='patientunitstayid', how='outer')

            # Calculate GCS total score (prioritize day1, use aps if missing)
            gcs_scores['gcs_eyes_final'] = gcs_scores['gcs_eyes'].fillna(gcs_scores['gcs_eyes_aps'])
            gcs_scores['gcs_verbal_final'] = gcs_scores['gcs_verbal'].fillna(gcs_scores['gcs_verbal_aps'])
            gcs_scores['gcs_motor_final'] = gcs_scores['gcs_motor'].fillna(gcs_scores['gcs_motor_aps'])

            # GCS total score = eye + verbal + motor
            gcs_scores['gcs_total'] = (
                gcs_scores['gcs_eyes_final'].fillna(0) +
                gcs_scores['gcs_verbal_final'].fillna(0) +
                gcs_scores['gcs_motor_final'].fillna(0)
            )

            # If total is 0 (all missing), set to NaN
            gcs_scores.loc[gcs_scores['gcs_total'] == 0, 'gcs_total'] = np.nan

            final_gcs = gcs_scores[[
                'patientunitstayid', 'gcs_total',
                'gcs_eyes_final', 'gcs_verbal_final', 'gcs_motor_final'
            ]].copy()

            final_gcs.columns = [
                'patientunitstayid', 'gcs_total',
                'gcs_eyes', 'gcs_verbal', 'gcs_motor'
            ]

            print(f"✓ Extracted GCS scores for {len(final_gcs)} patients")
            print(f"  Missing GCS total: {final_gcs['gcs_total'].isna().sum()} cases")
            print(f"  Mean GCS total: {final_gcs['gcs_total'].mean():.1f} ± {final_gcs['gcs_total'].std():.1f}")
            print(f"  GCS ≤8 (severe): {(final_gcs['gcs_total'] <= 8).sum()} cases")
            print(f"  GCS 9-12 (moderate): {((final_gcs['gcs_total'] > 8) & (final_gcs['gcs_total'] <= 12)).sum()} cases")
            print(f"  GCS 13-15 (mild): {(final_gcs['gcs_total'] > 12).sum()} cases")

            return final_gcs

        except Exception as e:
            print(f"⚠ GCS score extraction failed: {str(e)}")
            return pd.DataFrame({'patientunitstayid': patient_ids})

    def extract_mechanical_ventilation(self, patient_ids):
        """
        Extract mechanical ventilation information
        - Whether on mechanical ventilation
        - Ventilation days
        - Intubation status
        """
        print("\n" + "="*70)
        print("Extracting mechanical ventilation information")
        print("="*70)

        try:
            # Get from apachePredVar
            pred_var = pd.read_csv('/Volumes/CHF-ExtSSD/data/eICU/extracted/apachePredVar.csv')
            pred_var = pred_var[pred_var['patientunitstayid'].isin(patient_ids)]
            pred_var_unique = pred_var.drop_duplicates('patientunitstayid', keep='first')

            # Get from apacheApsVar
            aps_var = pd.read_csv('/Volumes/CHF-ExtSSD/data/eICU/extracted/apacheApsVar.csv')
            aps_var = aps_var[aps_var['patientunitstayid'].isin(patient_ids)]
            aps_var_unique = aps_var.drop_duplicates('patientunitstayid', keep='first')

            # Mechanical ventilation flag
            vent_data = pred_var_unique[['patientunitstayid', 'ventday1']].copy()
            vent_data['mechanical_ventilation'] = (vent_data['ventday1'] == 1).astype(int)

            # Intubation status
            intubation = aps_var_unique[['patientunitstayid', 'intubated', 'vent']].copy()
            vent_data = vent_data.merge(intubation, on='patientunitstayid', how='left')

            # Combined determination
            vent_data['on_ventilator'] = (
                (vent_data['mechanical_ventilation'] == 1) |
                (vent_data['vent'] == 1) |
                (vent_data['intubated'] == 1)
            ).astype(int)

            # Ventilation days (get from apachePatientResult)
            apache_result = pd.read_csv('/Volumes/CHF-ExtSSD/data/eICU/extracted/apachePatientResult.csv')
            apache_result = apache_result[apache_result['patientunitstayid'].isin(patient_ids)]
            apache_result_unique = apache_result.drop_duplicates('patientunitstayid', keep='first')

            if 'actualventdays' in apache_result_unique.columns:
                vent_days = apache_result_unique[['patientunitstayid', 'actualventdays']]
                vent_data = vent_data.merge(vent_days, on='patientunitstayid', how='left')

            final_vent = vent_data[['patientunitstayid', 'on_ventilator', 'actualventdays']].copy()

            print(f"✓ Extracted mechanical ventilation information for {len(final_vent)} patients")
            print(f"  Patients on mechanical ventilation: {final_vent['on_ventilator'].sum()} cases ({final_vent['on_ventilator'].mean()*100:.1f}%)")
            if 'actualventdays' in final_vent.columns:
                print(f"  Mean ventilation days: {final_vent['actualventdays'].mean():.1f} ± {final_vent['actualventdays'].std():.1f} days")

            return final_vent

        except Exception as e:
            print(f"⚠ Mechanical ventilation information extraction failed: {str(e)}")
            return pd.DataFrame({'patientunitstayid': patient_ids})

    def extract_los_and_outcomes(self, patient_ids):
        """
        Extract length of stay and outcomes
        - ICU length of stay
        - Total hospital length of stay
        - ICU mortality
        - Hospital mortality
        """
        print("\n" + "="*70)
        print("Extracting length of stay and outcomes")
        print("="*70)

        try:
            apache_result = pd.read_csv('/Volumes/CHF-ExtSSD/data/eICU/extracted/apachePatientResult.csv')
            apache_result = apache_result[apache_result['patientunitstayid'].isin(patient_ids)]
            apache_result_unique = apache_result.drop_duplicates('patientunitstayid', keep='first')

            los_data = apache_result_unique[[
                'patientunitstayid',
                'actualiculos',  # Actual ICU length of stay in days
                'actualhospitallos',  # Total hospital length of stay
                'actualicumortality',  # ICU mortality
                'actualhospitalmortality'  # Hospital mortality
            ]].copy()

            # Convert to numeric
            los_data['icu_los_days'] = pd.to_numeric(los_data['actualiculos'], errors='coerce')
            los_data['hospital_los_days'] = pd.to_numeric(los_data['actualhospitallos'], errors='coerce')
            los_data['icu_mortality'] = pd.to_numeric(los_data['actualicumortality'], errors='coerce').fillna(0).astype(int)
            los_data['hospital_mortality'] = pd.to_numeric(los_data['actualhospitalmortality'], errors='coerce').fillna(0).astype(int)

            final_los = los_data[[
                'patientunitstayid', 'icu_los_days', 'hospital_los_days',
                'icu_mortality', 'hospital_mortality'
            ]].copy()

            print(f"✓ Extracted length of stay and outcomes for {len(final_los)} patients")
            print(f"  Mean ICU stay: {final_los['icu_los_days'].mean():.1f} ± {final_los['icu_los_days'].std():.1f} days")
            print(f"  Mean total hospital stay: {final_los['hospital_los_days'].mean():.1f} ± {final_los['hospital_los_days'].std():.1f} days")
            print(f"  ICU mortality rate: {final_los['icu_mortality'].mean()*100:.1f}%")
            print(f"  Hospital mortality rate: {final_los['hospital_mortality'].mean()*100:.1f}%")

            return final_los

        except Exception as e:
            print(f"⚠ Length of stay and outcomes extraction failed: {str(e)}")
            return pd.DataFrame({'patientunitstayid': patient_ids})

    def extract_all_features(self, patient_ids):
        """Extract all features"""
        print("\n" + "="*70)
        print("Extracting complete feature set")
        print("="*70)
        print(f"Number of patients: {len(patient_ids):,}")

        # 1. Demographic features
        demographics = self.extract_demographics_complete(patient_ids)

        # 2. GCS scores
        gcs_scores = self.extract_gcs_scores(patient_ids)

        # 3. Mechanical ventilation
        mechanical_vent = self.extract_mechanical_ventilation(patient_ids)

        # 4. Length of stay and outcomes
        los_outcomes = self.extract_los_and_outcomes(patient_ids)

        return {
            'demographics': demographics,
            'gcs_scores': gcs_scores,
            'mechanical_vent': mechanical_vent,
            'los_outcomes': los_outcomes
        }


def main():
    """Main function"""
    print("="*70)
    print("Complete Feature Extraction - Supplementing Key Clinical Variables")
    print("="*70)

    # 1. Read VTE labels
    vte_labels = pd.read_csv('/Volumes/CHF-ExtSSD/ICH_DVT_Project/data/processed/vte_comprehensive_labels.csv')
    patient_ids = vte_labels['patientunitstayid'].tolist()
    print(f"\nLoaded patients: {len(patient_ids):,} cases")

    # 2. Extract features
    extractor = CompleteFeatureExtractor()
    features = extractor.extract_all_features(patient_ids)

    # 3. Read previously extracted features
    previous_features = pd.read_csv('/Volumes/CHF-ExtSSD/ICH_DVT_Project/data/processed/ich_cohort_with_features.csv')
    print(f"\nNumber of previous features: {len(previous_features.columns)}")

    # 4. Merge all features
    print("\n" + "="*70)
    print("Merging all features")
    print("="*70)

    # Start with VTE labels
    final_cohort = vte_labels.copy()

    # Merge each feature table sequentially
    for feature_name, feature_df in features.items():
        if 'patientunitstayid' in feature_df.columns and len(feature_df.columns) > 1:
            final_cohort = final_cohort.merge(feature_df, on='patientunitstayid', how='left')
            print(f"  Merged {feature_name}: +{len(feature_df.columns)-1} features")

    # Merge previous features (APACHE scores, laboratory, comorbidities)
    if 'patientunitstayid' in previous_features.columns:
        # Remove duplicate columns
        cols_to_merge = [col for col in previous_features.columns
                        if col not in final_cohort.columns or col == 'patientunitstayid']
        final_cohort = final_cohort.merge(
            previous_features[cols_to_merge],
            on='patientunitstayid',
            how='left'
        )
        print(f"  Merged previous features: +{len(cols_to_merge)-1} features")

    print(f"\nFinal feature count: {len(final_cohort.columns)}")
    print(f"Number of patients: {len(final_cohort)} cases")

    # 5. Save complete dataset
    output_path = '/Volumes/CHF-ExtSSD/ICH_DVT_Project/data/processed/ich_vte_complete_dataset.csv'
    final_cohort.to_csv(output_path, index=False)
    print(f"\n✓ Complete dataset saved: {output_path}")

    # 6. Data quality report
    print("\n" + "="*70)
    print("Data Quality Report")
    print("="*70)

    print(f"\nTotal number of patients: {len(final_cohort):,}")
    print(f"Number of VTE patients: {final_cohort['vte'].sum():,} ({final_cohort['vte'].mean()*100:.2f}%)")

    print("\nKey feature statistics:")
    if 'age_numeric' in final_cohort.columns:
        print(f"  Age: {final_cohort['age_numeric'].mean():.1f} ± {final_cohort['age_numeric'].std():.1f} years")
    if 'male' in final_cohort.columns:
        print(f"  Male: {final_cohort['male'].mean()*100:.1f}%")
    if 'gcs_total' in final_cohort.columns:
        print(f"  GCS total: {final_cohort['gcs_total'].mean():.1f} ± {final_cohort['gcs_total'].std():.1f}")
    if 'on_ventilator' in final_cohort.columns:
        print(f"  Mechanical ventilation: {final_cohort['on_ventilator'].mean()*100:.1f}%")
    if 'icu_los_days' in final_cohort.columns:
        print(f"  ICU stay: {final_cohort['icu_los_days'].mean():.1f} ± {final_cohort['icu_los_days'].std():.1f} days")
    if 'hospital_mortality' in final_cohort.columns:
        print(f"  Hospital mortality: {final_cohort['hospital_mortality'].mean()*100:.1f}%")

    print("\nTop 10 features with most missing values:")
    missing = final_cohort.isnull().sum().sort_values(ascending=False).head(10)
    missing_pct = (missing / len(final_cohort) * 100).round(2)
    missing_report = pd.DataFrame({'Missing count': missing, 'Missing rate (%)': missing_pct})
    print(missing_report.to_string())

    print("\n" + "="*70)
    print("Complete feature extraction completed!")
    print("="*70)

    return final_cohort


if __name__ == "__main__":
    final_cohort = main()
