# Supplementary material for: Atrial fibrillation as an independent risk factor for venous thromboembolism in intracerebral hemorrhage patients: a multicenter retrospective cohort study
Source: Front Neurol. 2026 May 22;17:1796208. doi: 10.3389/fneur.2026.1796208 (PMC13238432; doi:10.3389/fneur.2026.1796208)
Supplement: Supplementary file 1 [file Data_Sheet_1.ZIP › replication_data/validate_dataset.py]

#!/usr/bin/env python3
"""
Dataset Validation Script
Validates the integrity and accuracy of ich_vte_expanded_dataset.csv
"""

import pandas as pd
import numpy as np

print("=" * 80)
print("ICH-VTE Dataset Validation")
print("=" * 80)

# Load dataset
data_path = 'data/processed/ich_vte_expanded_dataset.csv'
print(f"\nLoading dataset: {data_path}")

df = pd.read_csv(data_path)

# Basic information
print("\n[1] Basic Information")
print(f"  Dataset dimensions: {df.shape}")
print(f"  Number of patients: {df['patientunitstayid'].nunique()}")
print(f"  Number of features: {df.shape[1]}")

# VTE distribution
print("\n[2] VTE Distribution")
print(f"  VTE cases (recommended definition): {df['vte'].sum()} cases ({df['vte'].mean()*100:.2f}%)")
print(f"  High confidence VTE: {df['vte_high'].sum()} cases ({df['vte_high'].mean()*100:.2f}%)")
print(f"  Medium confidence VTE: {df['vte_medium'].sum()} cases ({df['vte_medium'].mean()*100:.2f}%)")
print(f"  All VTE: {df['vte_any'].sum()} cases ({df['vte_any'].mean()*100:.2f}%)")

# List of column names
print("\n[3] All Features List (34)")
print("=" * 80)
for i, col in enumerate(df.columns, 1):
    print(f"{i:2d}. {col}")

# Missing values
print("\n[4] Missing Values")
print("=" * 80)
missing = df.isnull().sum()
missing_pct = (missing / len(df) * 100).round(2)
missing_df = pd.DataFrame({
    'Variable': missing.index,
    'Missing Count': missing.values,
    'Missing Rate %': missing_pct.values
})
missing_df = missing_df[missing_df['Missing Count'] > 0].sort_values('Missing Count', ascending=False)

if len(missing_df) > 0:
    print(missing_df.to_string(index=False))
else:
    print("  No missing values")

# Key variable statistics
print("\n[5] Key Variable Statistics")
print("=" * 80)
print(f"Demographic characteristics:")
print(f"  Age: {df['age_numeric'].mean():.1f} ± {df['age_numeric'].std():.1f} years")
print(f"  Male: {df['male'].sum()} cases ({df['male'].mean()*100:.1f}%)")

print(f"\nDisease severity:")
print(f"  APACHE IV score: {df['apachescore'].mean():.1f} ± {df['apachescore'].std():.1f}")
print(f"  GCS score: {df['gcs_total'].mean():.1f} ± {df['gcs_total'].std():.1f}")
print(f"  Mechanical ventilation: {df['on_ventilator'].sum()} cases ({df['on_ventilator'].mean()*100:.1f}%)")

print(f"\nComorbidity prevalence:")
print(f"  Hypertension: {df['hypertension'].mean()*100:.1f}%")
print(f"  Diabetes: {df['diabetes'].mean()*100:.1f}%")
print(f"  Atrial fibrillation: {df['atrial_fibrillation'].mean()*100:.1f}%")
print(f"  Chronic kidney disease: {df['chronic_kidney_disease'].mean()*100:.1f}%")
print(f"  Heart failure: {df['heart_failure'].mean()*100:.1f}%")
print(f"  COPD: {df['copd'].mean()*100:.1f}%")

print(f"\nLaboratory indicators (mean):")
print(f"  White blood cell: {df['WBC'].mean():.1f} ×10⁹/L")
print(f"  Hemoglobin: {df['Hgb'].mean():.1f} g/dL")
print(f"  Platelet: {df['Plt'].mean():.0f} ×10⁹/L")
print(f"  Creatinine: {df['Cr'].mean():.2f} mg/dL")
print(f"  Glucose: {df['Glucose'].mean():.1f} mg/dL")

print(f"\nProphylaxis:")
print(f"  SCD use: {df['has_scd'].sum()} cases ({df['has_scd'].mean()*100:.1f}%)")

print(f"\nLength of stay:")
print(f"  ICU days: {df['icu_los_days'].mean():.1f} ± {df['icu_los_days'].std():.1f} days")
print(f"  Total hospital days: {df['hospital_los_days'].mean():.1f} ± {df['hospital_los_days'].std():.1f} days")

# VTE vs Non-VTE comparison (key indicators)
print("\n[6] VTE vs Non-VTE Comparison (Key Indicators)")
print("=" * 80)
vte_df = df[df['vte'] == 1]
non_vte_df = df[df['vte'] == 0]

print(f"{'Indicator':<20s} | {'VTE Group (n=53)':>15s} | {'Non-VTE Group (n=732)':>23s}")
print("-" * 80)

# Atrial fibrillation
vte_af = vte_df['atrial_fibrillation'].mean() * 100
non_vte_af = non_vte_df['atrial_fibrillation'].mean() * 100
print(f"{'Atrial Fibrillation':<20s} | {vte_af:>14.1f}% | {non_vte_af:>22.1f}%")

# COPD
vte_copd = vte_df['copd'].mean() * 100
non_vte_copd = non_vte_df['copd'].mean() * 100
print(f"{'COPD':<20s} | {vte_copd:>14.1f}% | {non_vte_copd:>22.1f}%")

# GCS
vte_gcs = vte_df['gcs_total'].mean()
non_vte_gcs = non_vte_df['gcs_total'].mean()
print(f"{'GCS Score':<20s} | {vte_gcs:>14.1f}   | {non_vte_gcs:>22.1f}")

# SCD use
vte_scd = vte_df['has_scd'].mean() * 100
non_vte_scd = non_vte_df['has_scd'].mean() * 100
print(f"{'SCD Use':<20s} | {vte_scd:>14.1f}% | {non_vte_scd:>22.1f}%")

# Validation
print("\n[7] Data Integrity Validation")
print("=" * 80)

checks = []

# Check 1: Dimensions
if df.shape == (785, 34):
    checks.append(("✓", "Dataset dimensions correct (785×34)"))
else:
    checks.append(("✗", f"Dataset dimensions incorrect: {df.shape}, expected (785, 34)"))

# Check 2: VTE count
if df['vte'].sum() == 53:
    checks.append(("✓", "VTE case count correct (53 cases)"))
else:
    checks.append(("✗", f"VTE case count incorrect: {df['vte'].sum()}, expected 53"))

# Check 3: No duplicate patients
if df['patientunitstayid'].nunique() == len(df):
    checks.append(("✓", "No duplicate patients"))
else:
    checks.append(("✗", "Duplicate patients exist"))

# Check 4: Key columns exist
required_cols = ['vte', 'atrial_fibrillation', 'copd', 'apachescore', 'gcs_total']
if all(col in df.columns for col in required_cols):
    checks.append(("✓", "All key variables present"))
else:
    missing_cols = [col for col in required_cols if col not in df.columns]
    checks.append(("✗", f"Missing key variables: {missing_cols}"))

# Check 5: VTE confidence logic
if (df['vte'] == (df['vte_high'] | df['vte_medium'])).all():
    checks.append(("✓", "VTE confidence logic correct"))
else:
    checks.append(("✗", "VTE confidence logic incorrect"))

for status, msg in checks:
    print(f"{status} {msg}")

# Summary
print("\n" + "=" * 80)
all_passed = all(status == "✓" for status, _ in checks)
if all_passed:
    print("✓ All checks passed! Dataset is complete and correct.")
else:
    print("✗ Some checks failed, please review the dataset.")
print("=" * 80)

# Quick statistical analysis example
print("\n[8] Quick Statistical Analysis Example")
print("=" * 80)

# Univariate analysis example - Atrial fibrillation
from scipy import stats
import statsmodels.api as sm
from statsmodels.formula.api import logit

# t-test or chi-square test
af_vte = vte_df['atrial_fibrillation']
af_non_vte = non_vte_df['atrial_fibrillation']

contingency = pd.crosstab(df['vte'], df['atrial_fibrillation'])
chi2, p_value, dof, expected = stats.chi2_contingency(contingency)

print(f"Atrial Fibrillation vs VTE Association (Chi-square test):")
print(f"  VTE group atrial fibrillation rate: {vte_df['atrial_fibrillation'].mean()*100:.1f}%")
print(f"  Non-VTE group atrial fibrillation rate: {non_vte_df['atrial_fibrillation'].mean()*100:.1f}%")
print(f"  P-value: {p_value:.4f}")

# Logistic regression
try:
    model = logit('vte ~ atrial_fibrillation', data=df).fit(disp=0)
    or_value = np.exp(model.params['atrial_fibrillation'])
    ci = np.exp(model.conf_int().loc['atrial_fibrillation'])
    p = model.pvalues['atrial_fibrillation']

    print(f"\nUnivariate Logistic Regression:")
    print(f"  OR = {or_value:.2f} (95%CI: {ci[0]:.2f}-{ci[1]:.2f})")
    print(f"  P = {p:.4f}")
except:
    print("\n  (Logistic regression requires statsmodels installation)")

print("\n" + "=" * 80)
print("Dataset validation completed!")
print("=" * 80)
