# Supplementary material for: Atrial fibrillation as an independent risk factor for venous thromboembolism in intracerebral hemorrhage patients: a multicenter retrospective cohort study
Source: Front Neurol. 2026 May 22;17:1796208. doi: 10.3389/fneur.2026.1796208 (PMC13238432; doi:10.3389/fneur.2026.1796208)
Supplement: Supplementary file 1 [file Data_Sheet_1.ZIP › replication_data/replication_dataset_generation.py]

#!/usr/bin/env python3
"""
Complete Dataset Replication Script
Reproducible Dataset Generation Script

This script starts from raw eICU data and fully reproduces the generation of ich_vte_expanded_dataset.csv

Usage:
    python replication_dataset_generation.py

Output:
    - data/processed/vte_labels_expanded.csv (VTE labels)
    - data/processed/ich_vte_expanded_dataset.csv (Complete dataset 785×34)
"""

import pandas as pd
import numpy as np
import os
import re
from datetime import datetime

print("=" * 80)
print("ICH-VTE Dataset Complete Replication Script")
print("=" * 80)
print()

# ============================================================================
# Step 1: Load ICH Patient List
# ============================================================================
print("[Step 1] Loading ICH patient list...")
ich_patient_path = '/Volumes/CHF-ExtSSD/ICH_DVT_Project/data/processed/ich_patient_ids_final.csv'
ich_patients = pd.read_csv(ich_patient_path)
patient_ids = ich_patients['patientunitstayid'].unique()
print(f"   ICH patients: {len(patient_ids)}")

# ============================================================================
# Step 2: VTE Identification (Multi-source Evidence Integration)
# ============================================================================
print("\n[Step 2] VTE Identification - Multi-source Evidence Integration...")

# 2.1 Load diagnosis data
print("   2.1 Loading diagnosis data...")
diagnosis_path = '/Volumes/CHF-ExtSSD/data/eICU/raw/diagnosis.csv.gz'
diagnosis = pd.read_csv(diagnosis_path, compression='gzip')
diagnosis = diagnosis[diagnosis['patientunitstayid'].isin(patient_ids)]
print(f"       Diagnosis records: {len(diagnosis)}")

# 2.2 Strategy 1: Diagnostic Evidence Identification
print("   2.2 Strategy 1: Diagnostic Evidence Identification...")

# DVT ICD-9 codes
dvt_icd_codes = ['451.1', '451.11', '451.19', '451.2', '451.81', '451.83',
                 '453.4', '453.40', '453.41', '453.42', '453.8', '453.9']
dvt_icd_mask = diagnosis['icd9code'].isin(dvt_icd_codes)
patients_dvt_icd = set(diagnosis[dvt_icd_mask]['patientunitstayid'].unique())
print(f"       DVT ICD-9: {len(patients_dvt_icd)} cases")

# DVT text keywords
dvt_text_pattern = r'deep vein thromb|DVT|lower extremity thromb|leg thromb|femoral vein thromb|popliteal vein thromb|venous thromb'
dvt_text_mask = diagnosis['diagnosisstring'].str.contains(dvt_text_pattern, case=False, na=False, regex=True)
patients_dvt_text = set(diagnosis[dvt_text_mask]['patientunitstayid'].unique())
print(f"       DVT text: {len(patients_dvt_text)} cases")

# PE ICD-9 codes
pe_icd_codes = ['415.1', '415.11', '415.12', '415.13', '415.19']
pe_icd_mask = diagnosis['icd9code'].isin(pe_icd_codes)
patients_pe_icd = set(diagnosis[pe_icd_mask]['patientunitstayid'].unique())
print(f"       PE ICD-9: {len(patients_pe_icd)} cases")

# PE text keywords (exact match to avoid false matches with hypertension)
pe_text_pattern = r'\bpulmonary embol\b'
pe_text_mask = diagnosis['diagnosisstring'].str.contains(pe_text_pattern, case=False, na=False, regex=True)
patients_pe_text = set(diagnosis[pe_text_mask]['patientunitstayid'].unique())
print(f"       PE text: {len(patients_pe_text)} cases")

# Other thrombosis-related diagnoses
other_thromb_pattern = r'thrombosis|thromboembol'
other_thromb_mask = diagnosis['diagnosisstring'].str.contains(other_thromb_pattern, case=False, na=False, regex=True)
# Exclude already identified DVT/PE
other_thromb_mask = other_thromb_mask & ~dvt_text_mask & ~pe_text_mask
patients_other_thromb = set(diagnosis[other_thromb_mask]['patientunitstayid'].unique())
print(f"       Other thrombosis: {len(patients_other_thromb)} cases")

# Merge diagnostic evidence
patients_diagnosis = patients_dvt_icd | patients_dvt_text | patients_pe_icd | patients_pe_text | patients_other_thromb
print(f"   --> Diagnostic evidence identified: {len(patients_diagnosis)} cases")

# 2.3 Strategy 2: Therapeutic Anticoagulation Identification
print("   2.3 Strategy 2: Therapeutic Anticoagulation Identification...")

medication_path = '/Volumes/CHF-ExtSSD/data/eICU/raw/medication.csv.gz'
medication = pd.read_csv(medication_path, compression='gzip')
medication = medication[medication['patientunitstayid'].isin(patient_ids)]
print(f"       Medication records: {len(medication)}")

# Warfarin
warfarin_mask = medication['drugname'].str.contains('warfarin|coumadin', case=False, na=False, regex=True)
patients_warfarin = set(medication[warfarin_mask]['patientunitstayid'].unique())
print(f"       Warfarin: {len(patients_warfarin)} cases")

# LMWH (therapeutic dose)
lmwh_mask = medication['drugname'].str.contains('enoxaparin|lovenox|dalteparin|fragmin|tinzaparin|innohep',
                                                 case=False, na=False, regex=True)
prophylactic_mask = medication['drugname'].str.contains('prophylaxis|prophylactic|40.*mg|30.*mg',
                                                         case=False, na=False, regex=True)
lmwh_therapeutic_mask = lmwh_mask & ~prophylactic_mask
patients_lmwh = set(medication[lmwh_therapeutic_mask]['patientunitstayid'].unique())
print(f"       Therapeutic LMWH: {len(patients_lmwh)} cases")

# Heparin infusion
infusion_path = '/Volumes/CHF-ExtSSD/data/eICU/raw/infusionDrug.csv.gz'
if os.path.exists(infusion_path):
    infusion = pd.read_csv(infusion_path, compression='gzip')
    infusion = infusion[infusion['patientunitstayid'].isin(patient_ids)]
    heparin_mask = infusion['drugname'].str.contains('heparin', case=False, na=False, regex=True)
    patients_heparin = set(infusion[heparin_mask]['patientunitstayid'].unique())
    print(f"       Heparin infusion: {len(patients_heparin)} cases")
else:
    patients_heparin = set()
    print(f"       Heparin infusion: File not found, skipped")

# DOAC
doac_mask = medication['drugname'].str.contains('rivaroxaban|xarelto|apixaban|eliquis|dabigatran|pradaxa|edoxaban|savaysa',
                                                case=False, na=False, regex=True)
patients_doac = set(medication[doac_mask]['patientunitstayid'].unique())
print(f"       DOAC: {len(patients_doac)} cases")

# Merge treatment evidence
patients_anticoag = patients_warfarin | patients_lmwh | patients_heparin | patients_doac
print(f"   --> Treatment evidence identified: {len(patients_anticoag)} cases")

# 2.4 Confidence Stratification
print("   2.4 VTE Confidence Stratification...")

patients_high = patients_diagnosis & patients_anticoag  # High confidence: diagnosis + treatment
patients_medium = (patients_diagnosis | patients_anticoag) - patients_high  # Medium: diagnosis or treatment
patients_low = set()  # Low confidence: not currently defined

print(f"       High confidence (diagnosis + treatment): {len(patients_high)} cases")
print(f"       Medium confidence (diagnosis or treatment): {len(patients_medium)} cases")
print(f"       Low confidence: {len(patients_low)} cases")

patients_recommended = patients_high | patients_medium  # Recommended definition
patients_all = patients_high | patients_medium | patients_low

print(f"   --> Recommended VTE definition: {len(patients_recommended)} cases ({len(patients_recommended)/len(patient_ids)*100:.2f}%)")
print(f"   --> All VTE: {len(patients_all)} cases")

# 2.5 Create VTE Label DataFrame
print("   2.5 Creating VTE labels...")
vte_labels = pd.DataFrame({
    'patientunitstayid': list(patient_ids),
    'vte_high': [1 if p in patients_high else 0 for p in patient_ids],
    'vte_medium': [1 if p in patients_medium else 0 for p in patient_ids],
    'vte_low': [1 if p in patients_low else 0 for p in patient_ids],
    'vte_any': [1 if p in patients_all else 0 for p in patient_ids],
    'vte': [1 if p in patients_recommended else 0 for p in patient_ids],  # Recommended definition
    'dvt_icd': [1 if p in patients_dvt_icd else 0 for p in patient_ids],
    'dvt_text': [1 if p in patients_dvt_text else 0 for p in patient_ids],
    'pe_icd': [1 if p in patients_pe_icd else 0 for p in patient_ids],
    'pe_text': [1 if p in patients_pe_text else 0 for p in patient_ids],
    'therapeutic_anticoag': [1 if p in patients_anticoag else 0 for p in patient_ids]
})

# Save VTE labels
vte_labels_path = '/Volumes/CHF-ExtSSD/ICH_DVT_Project/data/processed/vte_labels_expanded.csv'
os.makedirs(os.path.dirname(vte_labels_path), exist_ok=True)
vte_labels.to_csv(vte_labels_path, index=False)
print(f"   VTE labels saved: {vte_labels_path}")

# ============================================================================
# Step 3: Feature Extraction
# ============================================================================
print("\n[Step 3] Feature Extraction...")

# 3.1 APACHE scores and predicted mortality
print("   3.1 Extracting APACHE scores...")
apache_result_path = '/Volumes/CHF-ExtSSD/data/eICU/extracted/apachePatientResult.csv'
apache_result = pd.read_csv(apache_result_path)
apache_result = apache_result[apache_result['patientunitstayid'].isin(patient_ids)]
apache_scores = apache_result[['patientunitstayid', 'apachescore',
                               'predictedicumortality', 'predictedhospitalmortality']]
print(f"       APACHE scores: {len(apache_scores)} cases")

# 3.2 Demographics
print("   3.2 Extracting demographics...")
apache_pred_path = '/Volumes/CHF-ExtSSD/data/eICU/extracted/apachePredVar.csv'
apache_pred = pd.read_csv(apache_pred_path)
apache_pred = apache_pred[apache_pred['patientunitstayid'].isin(patient_ids)]

demographics = apache_pred[['patientunitstayid', 'age', 'gender', 'gcs']].copy()
demographics['age_numeric'] = demographics['age'].replace('> 89', 90).astype(float)
demographics['male'] = (demographics['gender'] == 'Male').astype(int)
demographics = demographics[['patientunitstayid', 'age_numeric', 'male']]
print(f"       Demographics: {len(demographics)} cases")

# 3.3 GCS scores
print("   3.3 Extracting GCS scores...")
apache_aps_path = '/Volumes/CHF-ExtSSD/data/eICU/extracted/apacheApsVar.csv'
apache_aps = pd.read_csv(apache_aps_path)
apache_aps = apache_aps[apache_aps['patientunitstayid'].isin(patient_ids)]

gcs_scores = apache_aps[['patientunitstayid', 'eyes', 'verbal', 'motor']].copy()
gcs_scores = gcs_scores.groupby('patientunitstayid').first().reset_index()

# Get GCS from apache_pred (preferred)
gcs_from_pred = apache_pred[['patientunitstayid', 'gcs']].copy()
gcs_from_pred.columns = ['patientunitstayid', 'gcs_total_pred']

# Merge two sources
gcs_merged = pd.merge(gcs_from_pred, gcs_scores, on='patientunitstayid', how='outer')
gcs_merged['gcs_total'] = gcs_merged['gcs_total_pred'].fillna(
    gcs_merged['eyes'].fillna(0) + gcs_merged['verbal'].fillna(0) + gcs_merged['motor'].fillna(0)
)
gcs_final = gcs_merged[['patientunitstayid', 'gcs_total']]
print(f"       GCS scores: {len(gcs_final)} cases")

# 3.4 Laboratory indicators
print("   3.4 Extracting laboratory indicators...")
lab_path = '/Volumes/CHF-ExtSSD/data/eICU/raw/lab.csv.gz'
lab = pd.read_csv(lab_path, compression='gzip')
lab = lab[lab['patientunitstayid'].isin(patient_ids)]

lab_names = {
    'WBC': ['WBC', 'WBC x 1000'],
    'Hgb': ['Hgb', 'Hct'],
    'Plt': ['platelets', 'platelet'],
    'Cr': ['creatinine'],
    'Glucose': ['glucose'],
    'PT': ['PT', 'PT - INR'],
    'INR': ['INR'],
    'PTT': ['PTT', 'aPTT']
}

lab_results = []
for lab_abbr, lab_patterns in lab_names.items():
    for pattern in lab_patterns:
        mask = lab['labname'].str.contains(pattern, case=False, na=False)
        if mask.any():
            temp = lab[mask].copy()
            temp['labresult'] = pd.to_numeric(temp['labresult'], errors='coerce')
            temp = temp.groupby('patientunitstayid')['labresult'].mean().reset_index()
            temp.columns = ['patientunitstayid', lab_abbr]
            lab_results.append(temp)
            break

# Merge all laboratory indicators
labs_merged = lab_results[0]
for df in lab_results[1:]:
    labs_merged = pd.merge(labs_merged, df, on='patientunitstayid', how='outer')

print(f"       Laboratory indicators: {labs_merged.shape[1]-1} items")

# 3.5 Comorbidities
print("   3.5 Extracting comorbidities...")

comorbidities = {
    'hypertension': r'hypertension|HTN',
    'diabetes': r'diabetes',
    'atrial_fibrillation': r'atrial fibrillation|atrial flutter|AFib|AF',
    'chronic_kidney_disease': r'chronic kidney disease|CKD|chronic renal',
    'heart_failure': r'heart failure|CHF|congestive heart',
    'copd': r'COPD|chronic obstructive pulmonary'
}

comorbidity_data = []
for comorb_name, pattern in comorbidities.items():
    mask = diagnosis['diagnosisstring'].str.contains(pattern, case=False, na=False, regex=True)
    patients_with = set(diagnosis[mask]['patientunitstayid'].unique())
    comorbidity_data.append({
        'comorbidity': comorb_name,
        'patients': patients_with
    })

comorbidities_df = pd.DataFrame({'patientunitstayid': list(patient_ids)})
for comorb in comorbidity_data:
    comorbidities_df[comorb['comorbidity']] = [
        1 if p in comorb['patients'] else 0 for p in patient_ids
    ]

print(f"       Comorbidities: {len(comorbidities)} items")

# 3.6 Treatment measures
print("   3.6 Extracting treatment measures...")

# Mechanical ventilation
vent_mask = medication['drugname'].str.contains('ventilat', case=False, na=False, regex=True)
patients_vent = set(medication[vent_mask]['patientunitstayid'].unique())

# SCD use
treatment_path = '/Volumes/CHF-ExtSSD/data/eICU/raw/treatment.csv.gz'
if os.path.exists(treatment_path):
    treatment = pd.read_csv(treatment_path, compression='gzip')
    treatment = treatment[treatment['patientunitstayid'].isin(patient_ids)]
    scd_mask = treatment['treatmentstring'].str.contains(
        'sequential compression|SCD|pneumatic compression', case=False, na=False, regex=True
    )
    patients_scd = set(treatment[scd_mask]['patientunitstayid'].unique())

    # Compression stockings
    stockings_mask = treatment['treatmentstring'].str.contains(
        'compression stocking|TED|elastic stocking', case=False, na=False, regex=True
    )
    patients_stockings = set(treatment[stockings_mask]['patientunitstayid'].unique())
else:
    patients_scd = set()
    patients_stockings = set()
    print(f"       Treatment file not found, using empty sets")

treatments_df = pd.DataFrame({
    'patientunitstayid': list(patient_ids),
    'on_ventilator': [1 if p in patients_vent else 0 for p in patient_ids],
    'has_scd': [1 if p in patients_scd else 0 for p in patient_ids],
    'has_stockings': [1 if p in patients_stockings else 0 for p in patient_ids]
})

print(f"       Treatment measures: 3 items")

# 3.7 Length of stay and outcomes
print("   3.7 Extracting length of stay and outcomes...")
patient_path = '/Volumes/CHF-ExtSSD/data/eICU/raw/patient.csv.gz'
patient = pd.read_csv(patient_path, compression='gzip')
patient = patient[patient['patientunitstayid'].isin(patient_ids)]

outcomes = patient[['patientunitstayid', 'unitdischargeoffset',
                    'hospitaldischargeoffset', 'unitdischargestatus',
                    'hospitaldischargestatus']].copy()

# Convert to days
outcomes['icu_los_days'] = outcomes['unitdischargeoffset'] / 1440  # Minutes to days
outcomes['hospital_los_days'] = outcomes['hospitaldischargeoffset'] / 1440

# Mortality
outcomes['icu_mortality'] = outcomes['unitdischargestatus']
outcomes['hospital_mortality'] = outcomes['hospitaldischargestatus']

outcomes = outcomes[['patientunitstayid', 'icu_los_days', 'hospital_los_days',
                     'icu_mortality', 'hospital_mortality']]

print(f"       Length of stay and outcomes: {len(outcomes)} cases")

# ============================================================================
# Step 4: Merge All Features
# ============================================================================
print("\n[Step 4] Merging all features...")

# Start merging
dataset = vte_labels.copy()

# Merge step by step
dataset = pd.merge(dataset, apache_scores, on='patientunitstayid', how='left')
print(f"   Merged APACHE: {dataset.shape}")

dataset = pd.merge(dataset, demographics, on='patientunitstayid', how='left')
print(f"   Merged demographics: {dataset.shape}")

dataset = pd.merge(dataset, gcs_final, on='patientunitstayid', how='left')
print(f"   Merged GCS: {dataset.shape}")

dataset = pd.merge(dataset, labs_merged, on='patientunitstayid', how='left')
print(f"   Merged laboratory: {dataset.shape}")

dataset = pd.merge(dataset, comorbidities_df, on='patientunitstayid', how='left')
print(f"   Merged comorbidities: {dataset.shape}")

dataset = pd.merge(dataset, treatments_df, on='patientunitstayid', how='left')
print(f"   Merged treatments: {dataset.shape}")

dataset = pd.merge(dataset, outcomes, on='patientunitstayid', how='left')
print(f"   Merged outcomes: {dataset.shape}")

# ============================================================================
# Step 5: Data Quality Check and Save
# ============================================================================
print("\n[Step 5] Data quality check...")

print(f"   Final dataset dimensions: {dataset.shape}")
print(f"   Number of patients: {dataset['patientunitstayid'].nunique()}")
print(f"   VTE cases: {dataset['vte'].sum()} ({dataset['vte'].mean()*100:.2f}%)")

print("\n   Missing data by variable:")
missing_counts = dataset.isnull().sum()
missing_pct = (missing_counts / len(dataset) * 100).round(1)
missing_summary = pd.DataFrame({
    'Variable': missing_counts.index,
    'Missing Count': missing_counts.values,
    'Missing Rate %': missing_pct.values
})
missing_summary = missing_summary[missing_summary['Missing Count'] > 0].sort_values('Missing Count', ascending=False)
print(missing_summary.to_string(index=False))

# Save final dataset
output_path = '/Volumes/CHF-ExtSSD/ICH_DVT_Project/data/processed/ich_vte_expanded_dataset.csv'
dataset.to_csv(output_path, index=False)
print(f"\n   ✓ Dataset saved: {output_path}")
