# Supplementary material for: Atrial fibrillation as an independent risk factor for venous thromboembolism in intracerebral hemorrhage patients: a multicenter retrospective cohort study
Source: Front Neurol. 2026 May 22;17:1796208. doi: 10.3389/fneur.2026.1796208 (PMC13238432; doi:10.3389/fneur.2026.1796208)
Supplement: Supplementary file 1 [file Data_Sheet_1.ZIP › replication_data/sensitivity_analysis.py]

#!/usr/bin/env python3
"""
Sensitivity Analysis
Sensitivity Analysis for VTE Risk Factor Models
"""

import pandas as pd
import numpy as np
import matplotlib.pyplot as plt
import matplotlib
from scipy import stats
import statsmodels.api as sm
from statsmodels.formula.api import logit
import warnings
warnings.filterwarnings('ignore')

# Set Chinese font
matplotlib.rcParams['font.sans-serif'] = ['Arial Unicode MS', 'SimHei', 'DejaVu Sans']
matplotlib.rcParams['axes.unicode_minus'] = False


def perform_sensitivity_logistic(df, outcome_var, predictor_vars, analysis_name):
    """
    Perform multivariate logistic regression for specific VTE definition

    Parameters:
        df: DataFrame
        outcome_var: Outcome variable name
        predictor_vars: List of predictor variables
        analysis_name: Analysis name

    Returns:
        Results dictionary
    """
    # Prepare data
    columns_needed = [outcome_var] + predictor_vars
    analysis_df = df[columns_needed].dropna()

    n_events = analysis_df[outcome_var].sum()
    n_total = len(analysis_df)

    print(f"\n   {analysis_name}:")
    print(f"   - Sample size: {n_total}, VTE events: {n_events} ({n_events/n_total*100:.2f}%)")

    if n_events < 10:
        print(f"   - Warning: Too few events (< 10), skipping analysis")
        return None

    try:
        # Build model
        formula = f"{outcome_var} ~ {' + '.join(predictor_vars)}"
        model = logit(formula, data=analysis_df).fit(disp=0)

        # Extract results
        results = {}
        for var in predictor_vars:
            coef = model.params[var]
            or_value = np.exp(coef)
            ci_lower = np.exp(model.conf_int().loc[var, 0])
            ci_upper = np.exp(model.conf_int().loc[var, 1])
            p_value = model.pvalues[var]

            results[var] = {
                'or': or_value,
                'ci_lower': ci_lower,
                'ci_upper': ci_upper,
                'p_value': p_value,
                'significant': p_value < 0.05
            }

        # Model statistics
        model_stats = {
            'analysis_name': analysis_name,
            'n_obs': n_total,
            'n_events': n_events,
            'event_rate': n_events / n_total,
            'pseudo_r2': model.prsquared,
            'aic': model.aic,
            'llf': model.llf
        }

        print(f"   - Pseudo R²: {model_stats['pseudo_r2']:.4f}, AIC: {model_stats['aic']:.2f}")

        return {
            'results': results,
            'model_stats': model_stats,
            'model': model
        }

    except Exception as e:
        print(f"   - Model fitting failed: {str(e)}")
        return None


def create_sensitivity_forest_plot(sensitivity_results, var_labels, output_path):
    """
    Create sensitivity analysis forest plot

    Parameters:
        sensitivity_results: Sensitivity analysis results dictionary
        var_labels: Variable label dictionary
        output_path: Output path
    """
    print("\nCreating sensitivity analysis forest plot...")

    # Extract all analysis variables
    all_vars = list(var_labels.keys())
    n_vars = len(all_vars)

    # Define analyses and colors
    analysis_order = [
        'high_confidence',
        'recommended',
        'all_vte'
    ]
    analysis_labels = {
        'high_confidence': 'High Confidence',
        'recommended': 'Recommended Definition',
        'all_vte': 'All VTE'
    }
    colors = {
        'high_confidence': '#e74c3c',  # Red
        'recommended': '#3498db',       # Blue
        'all_vte': '#2ecc71'            # Green
    }

    # Filter valid analyses
    valid_analyses = [a for a in analysis_order if a in sensitivity_results and sensitivity_results[a] is not None]

    if len(valid_analyses) == 0:
        print("   Warning: No valid sensitivity analysis results")
        return

    # Create figure
    fig, ax = plt.subplots(figsize=(14, 10))

    y_positions = np.arange(n_vars) * (len(valid_analyses) + 1)

    # Draw reference line
    ax.axvline(x=1, color='black', linestyle='--', linewidth=0.8, alpha=0.5)

    # Draw results for each variable for different analyses
    for i, var in enumerate(all_vars):
        for j, analysis in enumerate(valid_analyses):
            y_pos = y_positions[i] + j * 0.6 - (len(valid_analyses) - 1) * 0.3

            if var in sensitivity_results[analysis]['results']:
                result = sensitivity_results[analysis]['results'][var]

                or_val = result['or']
                ci_lower = result['ci_lower']
                ci_upper = result['ci_upper']
                is_sig = result['significant']

                # Draw confidence interval
                linewidth = 2.5 if is_sig else 1.5
                alpha = 0.9 if is_sig else 0.5
                ax.plot([ci_lower, ci_upper], [y_pos, y_pos],
                       color=colors[analysis], linewidth=linewidth, alpha=alpha)

                # Draw point estimate
                marker = 'D' if is_sig else 'o'
                markersize = 9 if is_sig else 6
                ax.plot(or_val, y_pos, marker, color=colors[analysis],
                       markersize=markersize, markeredgecolor='white', markeredgewidth=1)

    # Set y-axis
    ax.set_yticks(y_positions)
    ax.set_yticklabels([var_labels[var] for var in all_vars], fontsize=11)

    # Set x-axis (log scale)
    ax.set_xscale('log')
    ax.set_xlabel('Odds Ratio (95% CI)', fontsize=13, fontweight='bold')
    ax.set_title('Sensitivity Analysis: Different VTE Definitions\nSensitivity Analysis: Comparison of Different VTE Definitions',
                fontsize=15, fontweight='bold', pad=20)

    # Set x-axis range
    ax.set_xlim([0.1, 30])
    ax.set_xticks([0.1, 0.2, 0.5, 1, 2, 5, 10, 20, 30])
    ax.set_xticklabels(['0.1', '0.2', '0.5', '1', '2', '5', '10', '20', '30'])

    # Add legend
    from matplotlib.lines import Line2D
    legend_elements = []
    for analysis in valid_analyses:
        legend_elements.append(
            Line2D([0], [0], marker='D', color='w', markerfacecolor=colors[analysis],
                   markersize=10, label=analysis_labels[analysis], markeredgecolor='white')
        )
    ax.legend(handles=legend_elements, loc='upper right', frameon=True, fontsize=11)

    # Add grid
    ax.grid(True, axis='x', alpha=0.3, linestyle=':', linewidth=0.5)

    # Adjust layout
    plt.tight_layout()

    # Save
    plt.savefig(output_path, dpi=300, bbox_inches='tight')
    print(f"   Forest plot saved: {output_path}")
    plt.close()


def create_sensitivity_comparison_table(sensitivity_results, var_labels):
    """
    Create sensitivity analysis comparison table

    Parameters:
        sensitivity_results: Sensitivity analysis results
        var_labels: Variable labels

    Returns:
        Comparison table DataFrame
    """
    data = []

    for var in var_labels.keys():
        row = {
            'Variable': var,
            'Variable_CN': var_labels[var]
        }

        # High confidence
        if 'high_confidence' in sensitivity_results and sensitivity_results['high_confidence']:
            if var in sensitivity_results['high_confidence']['results']:
                r = sensitivity_results['high_confidence']['results'][var]
                row['High_OR'] = r['or']
                row['High_CI'] = f"{r['or']:.2f} ({r['ci_lower']:.2f}-{r['ci_upper']:.2f})"
                row['High_P'] = r['p_value']
                row['High_Sig'] = '***' if r['p_value'] < 0.001 else ('**' if r['p_value'] < 0.01 else ('*' if r['p_value'] < 0.05 else ''))
            else:
                row['High_OR'] = np.nan
                row['High_CI'] = 'N/A'
                row['High_P'] = np.nan
                row['High_Sig'] = ''
        else:
            row['High_OR'] = np.nan
            row['High_CI'] = 'Insufficient data'
            row['High_P'] = np.nan
            row['High_Sig'] = ''

        # Recommended definition
        if 'recommended' in sensitivity_results and sensitivity_results['recommended']:
            r = sensitivity_results['recommended']['results'][var]
            row['Rec_OR'] = r['or']
            row['Rec_CI'] = f"{r['or']:.2f} ({r['ci_lower']:.2f}-{r['ci_upper']:.2f})"
            row['Rec_P'] = r['p_value']
            row['Rec_Sig'] = '***' if r['p_value'] < 0.001 else ('**' if r['p_value'] < 0.01 else ('*' if r['p_value'] < 0.05 else ''))

        # All VTE
        if 'all_vte' in sensitivity_results and sensitivity_results['all_vte']:
            r = sensitivity_results['all_vte']['results'][var]
            row['All_OR'] = r['or']
            row['All_CI'] = f"{r['or']:.2f} ({r['ci_lower']:.2f}-{r['ci_upper']:.2f})"
            row['All_P'] = r['p_value']
            row['All_Sig'] = '***' if r['p_value'] < 0.001 else ('**' if r['p_value'] < 0.01 else ('*' if r['p_value'] < 0.05 else ''))

        data.append(row)

    return pd.DataFrame(data)


def main():
    """Main analysis workflow"""

    print("=" * 80)
    print("Sensitivity Analysis")
    print("Sensitivity Analysis for Different VTE Definitions")
    print("=" * 80)

    # 1. Read data
    print("\n1. Reading data...")
    data_path = '/Volumes/CHF-ExtSSD/ICH_DVT_Project/data/processed/ich_vte_expanded_dataset.csv'
    df = pd.read_csv(data_path)

    print(f"   Total sample size: {len(df)}")
    print(f"   VTE definitions:")
    print(f"   - High confidence (vte_high): {df['vte_high'].sum()} ({df['vte_high'].mean()*100:.2f}%)")
    print(f"   - Medium+High confidence (vte_medium): {df['vte_medium'].sum()} ({df['vte_medium'].mean()*100:.2f}%)")
    print(f"   - Recommended definition (vte): {df['vte'].sum()} ({df['vte'].mean()*100:.2f}%)")
    print(f"   - All VTE (vte_any): {df['vte_any'].sum()} ({df['vte_any'].mean()*100:.2f}%)")

    # 2. Define analysis variables
    print("\n2. Defining analysis variables...")
    predictor_vars = [
        'atrial_fibrillation',
        'copd',
        'on_ventilator',
        'has_scd',
        'gcs_total'
    ]

    var_labels = {
        'atrial_fibrillation': 'Atrial Fibrillation',
        'copd': 'COPD',
        'on_ventilator': 'Mechanical Ventilation',
        'has_scd': 'SCD Use',
        'gcs_total': 'GCS Score'
    }

    print(f"   Predictor variables: {', '.join([var_labels[v] for v in predictor_vars])}")

    # 3. Perform sensitivity analysis
    print("\n3. Performing sensitivity analysis...")
    sensitivity_results = {}

    # Analysis 1: High confidence VTE only (diagnosis + treatment evidence)
    print("\n   === Analysis 1: High Confidence VTE Only ===")
    high_conf_result = perform_sensitivity_logistic(
        df, 'vte_high', predictor_vars, 'High Confidence VTE (Diagnosis + Treatment)'
    )
    if high_conf_result:
        sensitivity_results['high_confidence'] = high_conf_result

    # Analysis 2: Recommended definition (high + medium confidence)
    print("\n   === Analysis 2: Recommended VTE Definition (Main Analysis) ===")
    rec_result = perform_sensitivity_logistic(
        df, 'vte', predictor_vars, 'Recommended VTE Definition (High + Medium Confidence)'
    )
    if rec_result:
        sensitivity_results['recommended'] = rec_result

    # Analysis 3: All VTE (including low confidence)
    print("\n   === Analysis 3: All VTE Definition ===")
    all_result = perform_sensitivity_logistic(
        df, 'vte_any', predictor_vars, 'All VTE (Including Low Confidence)'
    )
    if all_result:
        sensitivity_results['all_vte'] = all_result

    # 4. Create comparison table
    print("\n4. Creating sensitivity analysis comparison table...")
    comparison_df = create_sensitivity_comparison_table(sensitivity_results, var_labels)

    output_path = '/Volumes/CHF-ExtSSD/ICH_DVT_Project/results/tables/sensitivity_analysis_comparison.csv'
    comparison_df.to_csv(output_path, index=False, encoding='utf-8-sig')
    print(f"   Comparison table saved: {output_path}")

    # 5. Create forest plot
    print("\n5. Creating sensitivity analysis forest plot...")
    forest_path = '/Volumes/CHF-ExtSSD/ICH_DVT_Project/results/figures/sensitivity_analysis_forest_plot.png'
    create_sensitivity_forest_plot(sensitivity_results, var_labels, forest_path)

    # 6. Print summary
    print("\n" + "=" * 80)
    print("Sensitivity Analysis Summary")
    print("=" * 80)

    # Model fit comparison
    print("\nModel fit statistics comparison:")
    print("-" * 80)
    print(f"{'Analysis':<25s} | {'Sample':>6s} | {'Events':>6s} | {'Rate':>7s} | {'Pseudo R²':>10s} | {'AIC':>8s}")
    print("-" * 80)

    for key in ['high_confidence', 'recommended', 'all_vte']:
        if key in sensitivity_results and sensitivity_results[key]:
            stats = sensitivity_results[key]['model_stats']
            print(f"{stats['analysis_name']:<25s} | {stats['n_obs']:>6d} | {stats['n_events']:>6d} | "
                  f"{stats['event_rate']*100:>6.2f}% | {stats['pseudo_r2']:>10.4f} | {stats['aic']:>8.2f}")

    print("-" * 80)

    # Key variable consistency check
    print("\nKey variable significance consistency:")
    print("-" * 80)

    for var in predictor_vars:
        sig_status = []
        for key in ['high_confidence', 'recommended', 'all_vte']:
            if key in sensitivity_results and sensitivity_results[key]:
                if var in sensitivity_results[key]['results']:
                    is_sig = sensitivity_results[key]['results'][var]['significant']
                    sig_status.append('✓' if is_sig else '✗')
                else:
                    sig_status.append('-')
            else:
                sig_status.append('-')

        consistency = 'Consistent' if len(set([s for s in sig_status if s != '-'])) == 1 else 'Inconsistent'
        print(f"{var_labels[var]:<15s} | High: {sig_status[0]:>2s} | Recommended: {sig_status[1]:>2s} | "
              f"All: {sig_status[2]:>2s} | {consistency}")

    print("-" * 80)

    # Atrial fibrillation OR value comparison
    print("\nAtrial fibrillation OR value comparison across definitions:")
    print("-" * 80)

    for key in ['high_confidence', 'recommended', 'all_vte']:
        if key in sensitivity_results and sensitivity_results[key]:
            if 'atrial_fibrillation' in sensitivity_results[key]['results']:
                r = sensitivity_results[key]['results']['atrial_fibrillation']
                analysis_name = sensitivity_results[key]['model_stats']['analysis_name']
                sig = '***' if r['p_value'] < 0.001 else ('**' if r['p_value'] < 0.01 else ('*' if r['p_value'] < 0.05 else ''))
                print(f"{analysis_name:<30s} | OR = {r['or']:5.2f} (95%CI: {r['ci_lower']:5.2f}-{r['ci_upper']:5.2f}) | "
                      f"P = {r['p_value']:.4f} {sig:3s}")

    print("-" * 80)

    print("\nConclusion: ", end='')
    af_consistent = True
    for key in ['high_confidence', 'recommended', 'all_vte']:
        if key in sensitivity_results and sensitivity_results[key]:
            if 'atrial_fibrillation' in sensitivity_results[key]['results']:
                if not sensitivity_results[key]['results']['atrial_fibrillation']['significant']:
                    af_consistent = False
                    break

    if af_consistent:
        print("Atrial fibrillation is a significant independent risk factor under all VTE definitions, results are robust!")
    else:
        print("The significance of atrial fibrillation varies across different VTE definitions")

    print("\n" + "=" * 80)
    print("Sensitivity analysis completed!")
    print("=" * 80)

    return sensitivity_results, comparison_df


if __name__ == '__main__':
    sensitivity_results, comparison_df = main()
