# Supplementary material for: Atrial fibrillation as an independent risk factor for venous thromboembolism in intracerebral hemorrhage patients: a multicenter retrospective cohort study
Source: Front Neurol. 2026 May 22;17:1796208. doi: 10.3389/fneur.2026.1796208 (PMC13238432; doi:10.3389/fneur.2026.1796208)
Supplement: Supplementary file 1 [file Data_Sheet_1.ZIP › replication_data/univariate_logistic_regression.py]

#!/usr/bin/env python3
"""
Univariate Logistic Regression Analysis
Univariate Logistic Regression Analysis for VTE Risk Factors
"""

import pandas as pd
import numpy as np
from scipy import stats
import statsmodels.api as sm
from statsmodels.formula.api import logit
import warnings
warnings.filterwarnings('ignore')

def perform_univariate_logistic(df, outcome_var, predictor_var):
    """
    Perform logistic regression on a single predictor variable

    Parameters:
        df: DataFrame
        outcome_var: Outcome variable name
        predictor_var: Predictor variable name

    Returns:
        Dictionary containing OR, 95%CI, p-value and other statistics
    """
    # Prepare data - remove missing values
    analysis_df = df[[outcome_var, predictor_var]].dropna()

    if len(analysis_df) < 10:  # Sample size too small
        return {
            'variable': predictor_var,
            'n_total': len(analysis_df),
            'n_vte': np.nan,
            'n_non_vte': np.nan,
            'or': np.nan,
            'ci_lower': np.nan,
            'ci_upper': np.nan,
            'p_value': np.nan,
            'note': 'Insufficient data'
        }

    # Check variable type
    is_continuous = pd.api.types.is_numeric_dtype(analysis_df[predictor_var]) and \
                    analysis_df[predictor_var].nunique() > 10

    try:
        # Build model
        formula = f'{outcome_var} ~ {predictor_var}'
        model = logit(formula, data=analysis_df).fit(disp=0)

        # Extract results
        coef = model.params[predictor_var]
        or_value = np.exp(coef)
        ci_lower = np.exp(model.conf_int().loc[predictor_var, 0])
        ci_upper = np.exp(model.conf_int().loc[predictor_var, 1])
        p_value = model.pvalues[predictor_var]

        # Count samples by group
        n_vte = analysis_df[analysis_df[outcome_var] == 1].shape[0]
        n_non_vte = analysis_df[analysis_df[outcome_var] == 0].shape[0]

        return {
            'variable': predictor_var,
            'n_total': len(analysis_df),
            'n_vte': n_vte,
            'n_non_vte': n_non_vte,
            'or': or_value,
            'ci_lower': ci_lower,
            'ci_upper': ci_upper,
            'p_value': p_value,
            'is_continuous': is_continuous,
            'note': ''
        }

    except Exception as e:
        return {
            'variable': predictor_var,
            'n_total': len(analysis_df),
            'n_vte': np.nan,
            'n_non_vte': np.nan,
            'or': np.nan,
            'ci_lower': np.nan,
            'ci_upper': np.nan,
            'p_value': np.nan,
            'note': f'Model failed: {str(e)[:50]}'
        }


def main():
    """Main analysis workflow"""

    print("=" * 80)
    print("Univariate Logistic Regression Analysis")
    print("Univariate Logistic Regression Analysis for VTE")
    print("=" * 80)

    # 1. Read data
    print("\n1. Reading data...")
    data_path = '/Volumes/CHF-ExtSSD/ICH_DVT_Project/data/processed/ich_vte_expanded_dataset.csv'
    df = pd.read_csv(data_path)

    print(f"   Total sample size: {len(df)}")
    print(f"   VTE cases: {df['vte'].sum()} ({df['vte'].mean()*100:.2f}%)")

    # 2. Define analysis variables
    print("\n2. Defining analysis variables...")

    # Categorical variables
    categorical_vars = {
        # Demographic features
        'male': 'Male',

        # Comorbidities
        'hypertension': 'Hypertension',
        'diabetes': 'Diabetes',
        'atrial_fibrillation': 'Atrial Fibrillation',
        'chronic_kidney_disease': 'Chronic Kidney Disease',
        'heart_failure': 'Heart Failure',
        'copd': 'COPD',

        # Treatment measures
        'on_ventilator': 'Mechanical Ventilation',
        'has_scd': 'SCD Use',
        'has_stockings': 'Compression Stockings Use',

        # Outcomes
        'icu_mortality': 'ICU Mortality',
        'hospital_mortality': 'Hospital Mortality'
    }

    # Continuous variables
    continuous_vars = {
        # Demographics
        'age_numeric': 'Age',

        # Disease severity
        'apachescore': 'APACHE IV Score',
        'gcs_total': 'GCS Score',

        # Laboratory indicators
        'WBC': 'White Blood Cell Count',
        'Hgb': 'Hemoglobin',
        'Plt': 'Platelet Count',
        'Cr': 'Creatinine',
        'Glucose': 'Glucose',
        'PT': 'PT',
        'INR': 'INR',
        'PTT': 'PTT',

        # Length of stay
        'icu_los_days': 'ICU Length of Stay',
        'hospital_los_days': 'Total Hospital Length of Stay'
    }

    all_vars = {**categorical_vars, **continuous_vars}

    print(f"   Categorical variables: {len(categorical_vars)}")
    print(f"   Continuous variables: {len(continuous_vars)}")
    print(f"   Total variables: {len(all_vars)}")

    # 3. Perform univariate regression
    print("\n3. Performing univariate logistic regression analysis...")
    results = []

    for var in all_vars.keys():
        if var in df.columns:
            print(f"   Analyzing: {all_vars[var]} ({var})...", end=' ')
            result = perform_univariate_logistic(df, 'vte', var)
            result['variable_cn'] = all_vars[var]
            results.append(result)

            if not np.isnan(result['or']):
                print(f"OR={result['or']:.2f}, P={result['p_value']:.4f}")
            else:
                print(f"Failed - {result['note']}")
        else:
            print(f"   Skipping {var} (not in data)")

    # 4. Organize results
    print("\n4. Organizing results table...")
    results_df = pd.DataFrame(results)

    # Rearrange columns
    results_df = results_df[[
        'variable', 'variable_cn', 'n_total', 'n_vte', 'n_non_vte',
        'or', 'ci_lower', 'ci_upper', 'p_value', 'note'
    ]]

    # Sort by p-value
    results_df = results_df.sort_values('p_value')

    # Add significance markers
    results_df['significance'] = results_df['p_value'].apply(
        lambda x: '***' if x < 0.001 else ('**' if x < 0.01 else ('*' if x < 0.05 else ''))
    )

    # Format OR and 95%CI
    results_df['or_ci'] = results_df.apply(
        lambda row: f"{row['or']:.2f} ({row['ci_lower']:.2f}-{row['ci_upper']:.2f})"
        if not np.isnan(row['or']) else 'N/A',
        axis=1
    )

    # 5. Save results
    print("\n5. Saving analysis results...")

    # Save complete results
    output_path = '/Volumes/CHF-ExtSSD/ICH_DVT_Project/results/tables/univariate_logistic_regression.csv'
    results_df.to_csv(output_path, index=False, encoding='utf-8-sig')
    print(f"   Complete results saved: {output_path}")

    # Create simplified display version
    display_df = results_df[[
        'variable_cn', 'variable', 'n_total', 'n_vte', 'n_non_vte',
        'or_ci', 'p_value', 'significance'
    ]].copy()

    display_df.columns = [
        'Variable (English)', 'Variable (Code)', 'Total Sample', 'VTE Group', 'Non-VTE Group',
        'OR (95% CI)', 'P Value', 'Significance'
    ]

    display_path = '/Volumes/CHF-ExtSSD/ICH_DVT_Project/results/tables/univariate_logistic_regression_display.csv'
    display_df.to_csv(display_path, index=False, encoding='utf-8-sig')
    print(f"   Display version saved: {display_path}")

    # 6. Print summary
    print("\n" + "=" * 80)
    print("Analysis Summary")
    print("=" * 80)

    # Significant variables
    sig_vars = results_df[results_df['p_value'] < 0.05]
    print(f"\nFound {len(sig_vars)} significantly associated variables (P < 0.05):")
    print("\n" + "-" * 80)

    for idx, row in sig_vars.iterrows():
        or_direction = "↑" if row['or'] > 1 else "↓"
        print(f"{row['variable_cn']:15s} | OR = {row['or']:6.2f} (95%CI: {row['ci_lower']:5.2f}-{row['ci_upper']:5.2f}) | "
              f"P = {row['p_value']:.4f} {row['significance']:3s} {or_direction}")

    print("-" * 80)

    # Risk factors vs protective factors
    risk_factors = sig_vars[sig_vars['or'] > 1]
    protective_factors = sig_vars[sig_vars['or'] < 1]

    print(f"\nRisk factors (OR > 1): {len(risk_factors)}")
    for idx, row in risk_factors.iterrows():
        print(f"  - {row['variable_cn']:15s}: OR = {row['or']:.2f}, P = {row['p_value']:.4f}")

    print(f"\nProtective factors (OR < 1): {len(protective_factors)}")
    for idx, row in protective_factors.iterrows():
        print(f"  - {row['variable_cn']:15s}: OR = {row['or']:.2f}, P = {row['p_value']:.4f}")

    # Strongest risk factor
    if len(risk_factors) > 0:
        strongest_risk = risk_factors.nlargest(1, 'or').iloc[0]
        print(f"\nStrongest risk factor: {strongest_risk['variable_cn']} (OR = {strongest_risk['or']:.2f}, P = {strongest_risk['p_value']:.4f})")

    # Strongest protective factor
    if len(protective_factors) > 0:
        strongest_protect = protective_factors.nsmallest(1, 'or').iloc[0]
        print(f"Strongest protective factor: {strongest_protect['variable_cn']} (OR = {strongest_protect['or']:.2f}, P = {strongest_protect['p_value']:.4f})")

    print("\n" + "=" * 80)
    print("Univariate analysis completed!")
    print("=" * 80)

    return results_df, display_df


if __name__ == '__main__':
    results_df, display_df = main()
