# Supplementary material for: Atrial fibrillation as an independent risk factor for venous thromboembolism in intracerebral hemorrhage patients: a multicenter retrospective cohort study
Source: Front Neurol. 2026 May 22;17:1796208. doi: 10.3389/fneur.2026.1796208 (PMC13238432; doi:10.3389/fneur.2026.1796208)
Supplement: Supplementary file 1 [file Data_Sheet_1.ZIP › replication_data/dataset_replication_guide.md]

# ICH-VTE Dataset Replication Guide

## Dataset Information

- **Filename**: `data/processed/ich_vte_expanded_dataset.csv`
- **Dimensions**: 785 patients × 34 features
- **VTE Positive**: 53 cases (6.75%)

## Replication Methods

### Method 1: Using Existing Scripts

The dataset is generated through two key scripts:

#### Step 1: VTE Identification
```bash
python comprehensive_vte_identification.py
```

This generates:
- `data/processed/vte_labels_expanded.csv` - VTE labels and confidence stratification

#### Step 2: Feature Extraction and Merging
```bash
python complete_feature_extraction.py
```

This generates:
- `data/processed/ich_vte_expanded_dataset.csv` - Complete dataset

### Method 2: One-Click Replication Script

We provide a simplified one-click replication script:

```bash
python replication_dataset_generation.py
```

**Note**: This script starts from raw eICU data and fully reproduces all steps.

## Dataset Generation Workflow

### Input Data

1. **ICH Patient List**: `data/processed/ich_patient_ids_final.csv`
   - Initial patient count: 2,978 cases

2. **eICU Raw Data**: `/Volumes/CHF-ExtSSD/data/eICU/`
   - raw/ - Compressed CSV files
   - extracted/ - Decompressed specific tables

### VTE Identification Strategy

#### Diagnostic Evidence
- **DVT**:
  - ICD-9 codes: 451.1x, 453.4x, 453.8, 453.9
  - Text keywords: deep vein thromb, DVT, lower extremity thromb, etc.

- **PE**:
  - ICD-9 codes: 415.1x
  - Text keywords: `\bpulmonary embol\b` (exact match to avoid false matches with hypertension)

#### Treatment Evidence
- Warfarin
- Therapeutic dose LMWH (excluding prophylactic doses 30-40mg)
- Heparin infusion
- DOAC (rivaroxaban, apixaban, dabigatran, edoxaban)

#### Confidence Stratification
- **High Confidence**: Diagnostic evidence + Treatment evidence
- **Medium Confidence**: Diagnostic evidence OR Treatment evidence
- **Recommended Definition**: High + Medium confidence (used in main analysis)

### Feature Extraction

#### 1. Disease Severity (3)
- APACHE IV score
- GCS score
- Predicted mortality (ICU and hospital)

#### 2. Demographics (2)
- Age (age_numeric)
- Sex (male: 0/1)

#### 3. Comorbidities (6)
- Hypertension
- Diabetes
- Atrial fibrillation
- Chronic kidney disease
- Heart failure
- COPD

#### 4. Laboratory Indicators (8)
- White blood cell (WBC)
- Hemoglobin (Hgb)
- Platelet (Plt)
- Creatinine (Cr)
- Glucose
- Prothrombin time (PT)
- International normalized ratio (INR)
- Activated partial thromboplastin time (PTT)

#### 5. Treatment Measures (3)
- Mechanical ventilation (on_ventilator)
- SCD use (has_scd)
- Compression stockings (has_stockings)

#### 6. Outcomes (4)
- ICU length of stay (icu_los_days)
- Total hospital length of stay (hospital_los_days)
- ICU mortality (icu_mortality)
- Hospital mortality (hospital_mortality)

#### 7. VTE Labels (8)
- vte_high, vte_medium, vte_low
- vte_any, vte (recommended definition)
- dvt_icd, dvt_text, pe_icd, pe_text
- therapeutic_anticoag

**Total**: 34 features

### Data Filtering and Quality Control

Reasons for reduction from 2,978 ICH patients to 785 cases:

1. **Missing Key Variables**: Missing core variables such as APACHE score, age, sex, etc.
2. **Data Consistency**: Exclusion of logical errors or outliers
3. **Completeness Requirements**: Statistical analysis requires relatively complete data records

## Dataset Validation

### Quick Validation Script

```python
import pandas as pd

# Load dataset
df = pd.read_csv('data/processed/ich_vte_expanded_dataset.csv')

# Validate dimensions
print(f"Dataset dimensions: {df.shape}")  # Should be (785, 34)

# Validate VTE distribution
print(f"VTE case count: {df['vte'].sum()}")  # Should be 53
print(f"VTE incidence: {df['vte'].mean()*100:.2f}%")  # Should be 6.75%

# Validate key variables
assert df.shape == (785, 34), "Dimension mismatch!"
assert df['vte'].sum() == 53, "VTE case count mismatch!"
assert df['patientunitstayid'].nunique() == 785, "Patient count mismatch!"

print("✓ Dataset validation passed!")
```

### Detailed Validation

```python
# Check VTE confidence distribution
print("VTE confidence distribution:")
print(f"  High confidence: {df['vte_high'].sum()} cases")
print(f"  Medium confidence: {df['vte_medium'].sum()} cases")
print(f"  Recommended definition: {df['vte'].sum()} cases")

# Check missing rates
print("\nTop 10 variables with highest missing rates:")
missing_pct = (df.isnull().sum() / len(df) * 100).sort_values(ascending=False)
print(missing_pct.head(10))

# Check key statistics
print("\nKey variable statistics:")
print(f"  Mean age: {df['age_numeric'].mean():.1f} ± {df['age_numeric'].std():.1f}")
print(f"  Male proportion: {df['male'].mean()*100:.1f}%")
print(f"  Mean APACHE score: {df['apachescore'].mean():.1f}")
print(f"  Mean GCS score: {df['gcs_total'].mean():.1f}")
print(f"  Atrial fibrillation proportion: {df['atrial_fibrillation'].mean()*100:.1f}%")
```

## Python Code Examples

### Loading and Basic Exploration

```python
import pandas as pd
import numpy as np

# Load data
df = pd.read_csv('data/processed/ich_vte_expanded_dataset.csv')

# View first few rows
print(df.head())

# View column names
print(df.columns.tolist())

# VTE vs Non-VTE comparison
vte_group = df[df['vte'] == 1]
non_vte_group = df[df['vte'] == 0]

print(f"VTE group: n={len(vte_group)}")
print(f"Non-VTE group: n={len(non_vte_group)}")
```

### Replicating Table 1

```python
from scipy import stats

def compare_groups(vte_df, non_vte_df, var, var_type='continuous'):
    """Compare VTE and Non-VTE groups"""
    if var_type == 'continuous':
        vte_mean = vte_df[var].mean()
        vte_std = vte_df[var].std()
        non_vte_mean = non_vte_df[var].mean()
        non_vte_std = non_vte_df[var].std()

        _, p_value = stats.ttest_ind(
            vte_df[var].dropna(),
            non_vte_df[var].dropna(),
            equal_var=False
        )

        return f"{vte_mean:.1f} ± {vte_std:.1f}", \
               f"{non_vte_mean:.1f} ± {non_vte_std:.1f}", \
               p_value

    elif var_type == 'categorical':
        vte_pct = vte_df[var].mean() * 100
        non_vte_pct = non_vte_df[var].mean() * 100

        contingency = pd.crosstab(
            df['vte'],
            df[var]
        )
        _, p_value, _, _ = stats.chi2_contingency(contingency)

        return f"{vte_pct:.1f}%", f"{non_vte_pct:.1f}%", p_value

# Example: Compare age
vte_age, non_vte_age, p = compare_groups(vte_group, non_vte_group, 'age_numeric', 'continuous')
print(f"Age: VTE {vte_age} vs Non-VTE {non_vte_age}, P={p:.3f}")
```

### Replicating Logistic Regression

```python
from statsmodels.formula.api import logit

# Univariate regression
formula = 'vte ~ atrial_fibrillation'
model = logit(formula, data=df).fit(disp=0)

or_value = np.exp(model.params['atrial_fibrillation'])
ci_lower = np.exp(model.conf_int().loc['atrial_fibrillation', 0])
ci_upper = np.exp(model.conf_int().loc['atrial_fibrillation', 1])
p_value = model.pvalues['atrial_fibrillation']

print(f"Atrial fibrillation univariate analysis:")
print(f"  OR = {or_value:.2f} (95%CI: {ci_lower:.2f}-{ci_upper:.2f})")
print(f"  P = {p_value:.4f}")

# Multivariate regression
formula = 'vte ~ atrial_fibrillation + copd + on_ventilator + has_scd + gcs_total'
model_multi = logit(formula, data=df.dropna()).fit(disp=0)

print(f"\nMultivariate analysis results:")
for var in ['atrial_fibrillation', 'copd', 'on_ventilator', 'has_scd', 'gcs_total']:
    or_val = np.exp(model_multi.params[var])
    ci_l = np.exp(model_multi.conf_int().loc[var, 0])
    ci_u = np.exp(model_multi.conf_int().loc[var, 1])
    p_val = model_multi.pvalues[var]
    print(f"  {var}: OR={or_val:.2f} (95%CI: {ci_l:.2f}-{ci_u:.2f}), P={p_val:.4f}")
```

## Related Files

### Script Files
- `comprehensive_vte_identification.py` - VTE identification
- `complete_feature_extraction.py` - Feature extraction
- `univariate_logistic_regression.py` - Univariate analysis
- `multivariate_logistic_regression.py` - Multivariate analysis
- `sensitivity_analysis.py` - Sensitivity analysis

### Data Files
- `data/processed/ich_patient_ids_final.csv` - ICH patient list (2978 cases)
- `data/processed/vte_labels_expanded.csv` - VTE labels
- `data/processed/ich_vte_expanded_dataset.csv` - Complete dataset (785×34)

### Result Files
- `results/tables/` - All table results
- `results/figures/` - Forest plots and other figures
